# Supplementary material for: Novel Insights into the Molecular Mechanisms of Chicken Breast Muscle Development by Integrating Non-Coding RNA and mRNA Profiles
Source: Int J Mol Sci. 2025 Aug 23;26(17):8181. doi: 10.3390/ijms26178181 (PMC12428033; doi:10.3390/ijms26178181)
Supplement: Supplementary file 1 [file ijms-26-08181-s001.zip]

Archive with 4 entries (4 files):
- Figure S1.jpg
- Figure S2.jpg
- Figure S3.jpg
- Supplement Table.xlsx
