# Supplementary material for: Novel Insights into the Molecular Mechanisms of Chicken Breast Muscle Development by Integrating Non-Coding RNA and mRNA Profiles
Source: Int J Mol Sci. 2025 Aug 23;26(17):8181. doi: 10.3390/ijms26178181 (PMC12428033; doi:10.3390/ijms26178181)
Supplement: Supplementary file 1 [file ijms-26-08181-s001.zip › Supplement Table.xlsx]

## Sheet: Table S1
Table S1. Summary for DElncRNAs between the HBM and LBM groups.
ID	Log2FoldChange	P value	Chr	Start	End	Strand
MSTRG.981.1	1.13443	0.00614497	1	71547348	71551480	+
MSTRG.9681.1	-1.86907	4.47e-05	25	763238	763383	+
MSTRG.964.6	-1.23097	0.00313859	1	71184240	71184976	+
MSTRG.964.3	-0.653185	0.0142342	1	71161749	71161786	+
MSTRG.964.2	-0.998218	0.00355018	1	71081184	71081426	+
MSTRG.9543.2	-1.37503	0.00498366	24	4552956	4554371	+
MSTRG.9172.1	1.25621	0.000117372	23	576575	576827	-
MSTRG.8972.1	-1.01642	0.0042605	22	657022	658774	-
MSTRG.8859.1	-1.21825	0.000344586	21	4835912	4836488	-
MSTRG.8836.2	-2.51922	0.00154641	21	4455441	4455937	-
MSTRG.8800.1	-1.05278	1.9e-05	21	3711721	3712025	+
MSTRG.8659.4	-0.830283	0.0033735	20	14081325	14081372	+
MSTRG.8081.2	-0.801702	0.0099899	2	127977846	127977949	+
MSTRG.7960.2	-1.08331	0.00018499	2	119939785	119940042	+
MSTRG.7935.2	2.00417	0.018211	2	117757785	117762648	-
MSTRG.7732.1	-1.60944	0.00884416	2	102105847	102106116	-
MSTRG.7672.1	-1.30923	0.00959173	2	97699528	97699778	+
MSTRG.7221.1	-1.6051	0.04246	2	47899199	47899539	-
MSTRG.7133.2	1.7847	0.000448908	2	42625692	42627178	+
MSTRG.7133.1	1.82891	0.000292485	2	42617894	42618303	+
MSTRG.7098.2	1.45389	0.0018434	2	41171589	41178703	-
MSTRG.7006.1	-1.86956	0.0293263	2	32553493	32553826	+
MSTRG.6871.2	1.56096	0.0100318	2	20526659	20527246	+
MSTRG.6354.1	-1.55945	0.00274748	19	5649239	5649709	-
MSTRG.6236.2	1.72904	9.04e-05	19	1034527	1035525	-
MSTRG.6236.1	1.18187	0.0206795	19	1032478	1033127	-
MSTRG.6124.1	-2.14504	3.07e-05	18	10955573	10956314	+
MSTRG.5917.2	-1.28725	0.037283	18	4941228	4941665	-
MSTRG.5917.1	-0.764619	2.82e-05	18	4939822	4941665	-
MSTRG.5845.1	-2.3467	5.26e-05	18	1206001	1206198	+
MSTRG.5840.1	-1.25476	0.023187	18	1082885	1083001	+
MSTRG.5299.1	-0.887149	0.0261323	16	909221	911024	-
MSTRG.5076.2	-1.45454	7.88e-05	15	7492856	7498661	-
MSTRG.4427.1	-1.4183	0.0335017	14	1145027	1145742	-
MSTRG.4383.1	1.22025	0.0139371	14	106131	108541	-
MSTRG.4330.2	0.846832	0.0057502	13	16471285	16471996	+
MSTRG.4226.3	-1.29237	0.0153914	13	12696662	12697225	+
MSTRG.3768.2	-0.790836	0.00269326	12	6815182	6819606	-
MSTRG.3618.1	0.971423	0.0265734	12	1314206	1314529	+
MSTRG.3482.1	1.94836	0.0121294	11	17273481	17274109	+
MSTRG.3435.6	-0.849813	0.0089524	11	15005557	15005833	-
MSTRG.3423.3	3.36338	0.0103788	11	13658990	13659544	+
MSTRG.334.3	-1.04854	0.0436177	1	27165615	27166759	-
MSTRG.2788.1	0.837067	0.00811682	10	5587826	5593148	-
MSTRG.2278.1	-0.665569	0.0458063	1	178464969	178473529	-
MSTRG.2154.2	-0.777947	0.0155583	1	169300408	169300502	+
MSTRG.2152.3	1.11204	0.00106667	1	169283810	169294402	-
MSTRG.2031.1	3.01663	0.000479642	1	153687326	153691336	-
MSTRG.1951.1	-2.04031	0.000776048	1	141087286	141088781	-
MSTRG.19244.2	3.61784	0.000160261	Z	83329907	83331104	-
MSTRG.18935.2	-1.28969	0.000112615	Z	43872594	43874582	-
MSTRG.18784.5	0.891782	0.00197562	Z	27779222	27779583	-
MSTRG.18653.1	-1.14131	0.00127439	Z	17661762	17662079	+
MSTRG.18269.1	-3.9077	0.0289902	W	611243	611307	+
MSTRG.1775.1	1.3991	0.0231639	1	129164754	129165001	-
MSTRG.17635.2	-1.98375	0.000113209	9	14480017	14480077	-
MSTRG.17624.6	-1.39004	0.00137792	9	14317124	14318457	-
MSTRG.175.1	2.05322	0.0187541	1	10854530	10858849	-
MSTRG.17418.1	1.05796	0.0340037	9	3006982	3008232	-
MSTRG.17417.8	1.296	0.00386357	9	2997654	3000567	-
MSTRG.17268.3	-4.19539	0.00374265	8	25427503	25428049	-
MSTRG.1684.1	-1.20522	0.000520992	1	119258426	119260540	-
MSTRG.1683.1	-1.03439	0.00586008	1	119213792	119214485	-
MSTRG.1682.3	-1.11235	0.0006074	1	119250186	119250837	+
MSTRG.1660.1	-0.843101	0.0197228	1	118319076	118319860	+
MSTRG.1648.1	-3.38921	0.0433106	1	114321090	114321519	+
MSTRG.16246.1	-1.67993	0.0026438	7	6029536	6029938	-
MSTRG.1607.6	-1.0251	0.0478829	1	111412671	111414020	-
MSTRG.15828.1	1.6836	0.000349983	6	19374335	19376099	-
MSTRG.15605.3	-1.03638	0.000433352	6	8751146	8751425	+
MSTRG.15547.2	-1.51858	0.01648	6	3332034	3332067	+
MSTRG.15514.6	-0.800404	0.0465374	6	702563	704487	-
MSTRG.15342.1	4.28371	0.000848693	5	50933074	50937110	-
MSTRG.15336.1	-0.72819	0.0086913	5	50067672	50074353	-
MSTRG.15318.1	1.88492	0.0300677	5	49657133	49658974	-
MSTRG.15211.7	-1.07377	0.00207094	5	44094499	44094916	-
MSTRG.15076.1	1.58277	0.00693466	5	37130503	37133430	-
MSTRG.14986.6	1.33268	0.0355762	5	30150165	30153935	-
MSTRG.14986.5	1.65492	0.000467031	5	30147240	30154194	-
MSTRG.14776.6	-0.861389	0.0118436	5	21102668	21102838	+
MSTRG.14599.1	-1.59563	0.00501838	5	12122361	12123714	-
MSTRG.14589.5	-0.9979	0.014452	5	11761624	11763106	-
MSTRG.14589.1	-1.44645	0.000681169	5	11736095	11737898	-
MSTRG.14575.1	-0.885466	0.0144237	5	11140512	11140814	+
MSTRG.14567.1	1.59441	7.7e-05	5	10188052	10192447	+
MSTRG.14415.1	2.13179	0.00246089	5	1136558	1138077	-
MSTRG.1424.1	2.77914	0.000244928	1	102580983	102581354	+
MSTRG.1423.1	1.45384	0.0178633	1	102576946	102578155	-
MSTRG.13953.1	-1.37921	0.0459247	4	64631022	64631535	-
MSTRG.13934.1	-1.77878	0.00104037	4	62597018	62597122	-
MSTRG.13630.2	-0.910625	0.0496443	4	38934592	38935268	+
MSTRG.13488.1	-0.589225	0.014148	4	29352451	29360273	-
MSTRG.13473.4	-0.635397	0.040065	4	28846550	28846689	-
MSTRG.13379.2	-0.90577	0.0367569	4	18010885	18011043	+
MSTRG.13369.2	0.614217	0.0161021	4	17450441	17460862	-
MSTRG.1328.1	2.90202	0.000542356	1	88877479	88879142	-
MSTRG.13233.1	-1.58324	0.0267345	4	11174964	11175347	+
MSTRG.13066.2	-0.647185	0.0406725	4	2132925	2134429	-
MSTRG.12968.3	1.75101	7.23e-05	4	211784	211836	+
MSTRG.12968.2	1.86332	5.33e-06	4	204851	204851	+
MSTRG.12936.3	0.916724	0.021488	39	37680	38115	+
MSTRG.12128.5	-1.23975	0.0153207	3	97090091	97090247	+
MSTRG.11963.2	-1.05255	0.0258909	3	78747168	78747495	-
MSTRG.11932.1	0.760998	0.00839511	3	76557310	76557486	+
MSTRG.11838.1	4.28959	0.00466671	3	66703550	66703737	+
MSTRG.11800.2	-1.0396	0.0429973	3	64433016	64433226	+
MSTRG.118.2	1.17394	0.00125255	1	4087607	4087720	+
MSTRG.11746.4	2.28012	0.00390425	3	59252686	59253739	-
MSTRG.1173.1	-1.21277	0.0130008	1	79277261	79278305	-
MSTRG.11698.1	2.88609	0.00137266	3	55857725	55858866	-
MSTRG.11690.1	-2.19747	0.00145384	3	55029496	55029734	+
MSTRG.11616.1	-2.21142	0.0270555	3	50659872	50660175	-
MSTRG.11586.2	0.714819	0.0243963	3	48555663	48555838	+
MSTRG.11529.1	3.10903	0.00642167	3	45145249	45147072	-
MSTRG.11218.2	-1.68444	0.000169784	3	25583921	25585300	+
MSTRG.11188.1	-1.38898	0.00134905	3	24386834	24387005	+
MSTRG.1108.1	0.67213	0.00724702	1	77543962	77544200	+
MSTRG.10942.1	-2.72213	0.00316989	3	11426659	11427587	+
MSTRG.10919.1	-0.781548	0.00512181	3	9916473	9917129	-
MSTRG.10918.2	-1.80216	0.000798611	3	9913387	9913462	+
MSTRG.10809.1	-2.0888	0.000224465	3	2738764	2740311	-
MSTRG.10651.5	-0.909125	0.00351606	28	3939966	3941209	-
MSTRG.10642.2	-0.823931	0.00179717	28	3846023	3846092	+
MSTRG.10556.1	-0.940734	0.00307337	28	2858865	2858971	+
MSTRG.10552.2	3.29443	0.00544939	28	2678945	2679839	-
MSTRG.10552.1	3.48315	0.00105471	28	2678945	2679839	-
MSTRG.104.5	1.24985	0.0403573	1	3857395	3857550	+
MSTRG.10303.2	-1.66224	0.000483834	27	4215068	4215315	+
MSTRG.1030.1	-0.965853	7.99e-05	1	75697793	75698606	+
MSTRG.10071.4	-0.889441	0.00192225	26	4169480	4170506	-
MSTRG.10004.2	-0.735221	0.0329572	26	2735704	2735758	-
ENSGALT00010072609	-1.22154	0.00470836	18	7053609	7080758	+
ENSGALT00010072608	-1.45651	4.27e-10	18	7050667	7064021	+
ENSGALT00010072537	2.14426	0.000945625	18	3102305	3105897	-
ENSGALT00010072524	-1.03885	0.0191763	18	10693392	10696401	+
ENSGALT00010072523	-1.26694	0.0117147	18	10679902	10682243	+
ENSGALT00010072389	-1.42775	0.000488679	18	1255472	1255675	+
ENSGALT00010072384	-0.987046	0.049178	18	10706364	10709824	-
ENSGALT00010072269	-1.14521	0.0153085	19	6468612	6469191	-
ENSGALT00010072268	-1.71858	0.0362327	19	6468608	6469191	-
ENSGALT00010072259	-1.15717	0.0040671	19	5627902	5628066	-
ENSGALT00010070384	-1.23861	0.000120985	17	9496942	9498957	-
ENSGALT00010070332	1.7471	0.0486733	17	6168058	6169165	+
ENSGALT00010070179	-2.21107	0.00977927	17	75	229	+
ENSGALT00010070123	-1.77616	0.00193385	17	6135326	6136538	+
ENSGALT00010069703	-1.8707	0.000735017	25	749179	750530	+
ENSGALT00010069642	3.00303	0.00182936	25	1180970	1182171	-
ENSGALT00010069479	-1.26912	0.00314663	28	349704	350383	-
ENSGALT00010069461	-1.20159	0.00754841	28	287538	287724	+
ENSGALT00010069454	1.73257	0.0278884	28	35664	35825	+
ENSGALT00010069448	1.70597	0.0342358	28	5407976	5408460	+
ENSGALT00010069441	1.72691	0.0120617	28	5400962	5401110	-
ENSGALT00010069428	-0.83117	0.0224833	28	4561066	4562799	-
ENSGALT00010069420	-1.28015	0.0198497	28	4425475	4426485	+
ENSGALT00010069345	-0.816917	0.0472391	28	365687	366364	-
ENSGALT00010068613	-0.935126	0.00621726	12	1501343	1504695	+
ENSGALT00010068609	1.8841	0.000187901	12	1319502	1320067	-
ENSGALT00010068608	1.43059	0.0144174	12	1318850	1319397	-
ENSGALT00010068532	1.25073	0.0203985	12	260257	260458	+
ENSGALT00010068510	-1.80191	0.00273778	12	8828684	8828916	-
ENSGALT00010066907	0.642566	0.0317175	2	6272518	6277753	-
ENSGALT00010065437	-1.04681	0.0286083	8	25426971	25428049	-
ENSGALT00010065430	-0.861427	0.0371823	8	24913213	24913270	-
ENSGALT00010065198	1.67456	0.00204803	15	5109924	5111157	+
ENSGALT00010065129	2.52726	0.0334074	15	2240269	2240516	+
ENSGALT00010065060	1.63512	0.0395579	5	16946470	16946674	+
ENSGALT00010065056	1.38417	0.00200158	5	16805324	16805471	+
ENSGALT00010065012	-0.856133	0.0497492	15	7976902	7977942	-
ENSGALT00010064962	2.26624	0.000328945	15	5642113	5642232	+
ENSGALT00010064837	1.72455	0.00248091	15	719657	722033	-
ENSGALT00010064833	2.09917	0.0114401	15	560937	562174	-
ENSGALT00010064831	-1.50804	0.0168627	5	11764996	11766815	-
ENSGALT00010064038	2.37759	8.03e-05	7	13082785	13083667	-
ENSGALT00010064035	1.90988	0.000287834	7	13082785	13084461	-
ENSGALT00010063699	5.20242	0.0117294	24	6152651	6152849	+
ENSGALT00010063692	5.57444	0.00118597	24	6150682	6152849	+
ENSGALT00010063691	4.03784	0.00797226	24	6150682	6152849	+
ENSGALT00010063654	-1.37429	0.00335172	24	5442885	5443388	+
ENSGALT00010063585	-2.02674	0.000147462	9	4365109	4365256	+
ENSGALT00010063505	-1.60988	0.0129465	9	1904608	1905307	-
ENSGALT00010063364	0.998671	0.0160768	1	78336859	78337345	+
ENSGALT00010063363	1.87214	5.5e-05	1	78336859	78337345	+
ENSGALT00010063361	0.825136	0.0298494	1	78331729	78331873	+
ENSGALT00010063349	-1.25469	0.0478962	1	77783235	77783617	+
ENSGALT00010063036	2.85156	0.000262125	1	72267288	72267552	+
ENSGALT00010062956	0.779853	0.0487235	1	80822560	80823626	+
ENSGALT00010062861	2.29482	0.00130643	1	77784407	77784782	-
ENSGALT00010062859	1.69697	0.0421327	1	77766617	77767256	-
ENSGALT00010062486	0.806472	0.021703	11	4734639	4739108	-
ENSGALT00010061845	-1.30446	0.0114637	20	8463272	8463404	+
ENSGALT00010061841	-1.30413	0.0412047	20	8463036	8463404	+
ENSGALT00010061838	-3.702	0.0049026	20	8462899	8463192	+
ENSGALT00010061699	2.71243	0.0192805	20	5172342	5172611	+
ENSGALT00010061698	2.47374	0.0417927	20	5172045	5172611	+
ENSGALT00010061692	2.18178	0.0475526	20	5138101	5138192	+
ENSGALT00010061484	1.24597	0.0404809	20	9960521	9962415	-
ENSGALT00010061383	-1.287	0.00241187	10	4208438	4226646	-
ENSGALT00010061265	0.87388	0.0273609	10	227642	228648	-
ENSGALT00010059227	-3.17499	1.83e-05	8	15925891	15926615	+
ENSGALT00010059184	0.987609	0.020801	8	14394729	14396051	+
ENSGALT00010057347	0.619014	0.0193448	5	27840074	27848760	-
ENSGALT00010057321	1.66587	0.000749462	5	26869131	26869688	+
ENSGALT00010057209	2.18692	0.0199237	6	11005286	11006997	+
ENSGALT00010057206	4.31494	4e-10	6	11004229	11006997	+
ENSGALT00010057205	3.34224	0.000707009	6	11004227	11004587	+
ENSGALT00010057201	7.57942	1.97e-05	6	11003917	11041919	+
ENSGALT00010057122	1.36859	0.0319384	6	10229103	10237817	-
ENSGALT00010057085	1.19577	0.000933264	6	18669538	18673352	-
ENSGALT00010056860	0.677752	0.00487741	6	11473132	11475434	+
ENSGALT00010055614	1.30667	0.00983138	14	3419646	3420324	-
ENSGALT00010055608	0.877951	0.0163664	6	21789750	21790310	-
ENSGALT00010055401	0.776266	0.00933849	14	774115	789555	-
ENSGALT00010055394	-1.40663	7.72e-05	14	774141	775990	+
ENSGALT00010055074	1.43687	0.00251145	14	3246096	3247297	-
ENSGALT00010054314	-0.922901	0.0101988	12	11912693	11916316	-
ENSGALT00010054262	1.81405	0.00145261	12	11191730	11191832	+
ENSGALT00010053785	-1.00747	0.0401198	21	4229822	4234470	+
ENSGALT00010053764	-0.74305	0.0294306	21	4229271	4238329	-
ENSGALT00010053555	0.777684	0.0289555	21	6323775	6324632	-
ENSGALT00010053476	-0.627429	0.0208724	21	3817647	3819897	-
ENSGALT00010052391	4.2924	2.09e-05	3	30265331	30272734	-
ENSGALT00010052189	-1.85793	0.0418324	3	26838628	26838918	+
ENSGALT00010052050	1.41415	0.00138469	3	24274698	24279573	-
ENSGALT00010052047	1.86979	1.06e-05	3	24240057	24252610	-
ENSGALT00010052046	1.92815	0.00208592	3	24230292	24232351	-
ENSGALT00010051759	-1.10511	0.00293414	3	29984942	29985186	+
ENSGALT00010051594	4.27432	0.00900859	3	21564540	21568028	-
ENSGALT00010051593	4.26765	0.0355152	3	21564538	21567054	-
ENSGALT00010050569	-0.933332	0.0215397	22	67310	67497	-
ENSGALT00010050160	0.722783	0.0401779	10	16636395	16636949	-
ENSGALT00010049916	0.749959	0.0288954	10	13195979	13196524	+
ENSGALT00010049884	2.40888	1.97e-06	10	12676629	12679005	-
ENSGALT00010049861	1.97545	0.000726884	10	12196217	12196410	+
ENSGALT00010049854	3.21417	3.69e-05	10	12176566	12176704	+
ENSGALT00010049147	-1.84284	0.020537	5	53899626	53901011	-
ENSGALT00010048811	-1.04714	0.0180403	5	54694453	54696453	-
ENSGALT00010048391	2.54949	0.013426	2	46139421	46144169	+
ENSGALT00010048386	2.82178	0.000720671	2	46132062	46132231	+
ENSGALT00010048376	1.72802	7.28e-05	2	45917760	45920831	-
ENSGALT00010048374	2.00261	1.35e-05	2	45914516	45915686	-
ENSGALT00010047919	2.76253	0.00101567	2	46645251	46647649	+
ENSGALT00010047615	2.02434	0.0306571	2	41175777	41177225	-
ENSGALT00010047571	1.92786	0.00104817	3	1993379	1993418	+
ENSGALT00010047558	-1.52903	0.0374012	4	5236908	5237362	+
ENSGALT00010047346	1.18309	0.0192619	4	4073057	4075254	+
ENSGALT00010047110	-1.11868	0.0393103	4	4919013	4920428	+
ENSGALT00010046941	-0.740446	0.00942145	14	12592893	12596447	-
ENSGALT00010046807	1.35173	0.00701323	4	204738	204851	+
ENSGALT00010046265	3.25969	0.0143499	4	89054855	89065200	-
ENSGALT00010046263	8.13302	0.00146606	4	89054855	89069047	-
ENSGALT00010045806	-0.95406	0.0497871	4	83557846	83558334	+
ENSGALT00010045701	2.54928	0.000369531	4	82708496	82708602	+
ENSGALT00010045694	2.24677	0.0407546	4	82708269	82708602	+
ENSGALT00010045677	-1.10293	0.00117732	9	14470500	14471343	-
ENSGALT00010045642	-1.31141	0.00485217	9	14013641	14015971	-
ENSGALT00010045629	-1.41226	0.0159825	9	13896426	13898208	-
ENSGALT00010045518	-2.61535	0.0150036	4	90295001	90295291	+
ENSGALT00010045400	1.81722	0.000931992	4	89183626	89185118	-
ENSGALT00010045351	-1.05974	0.00946645	4	88266687	88270152	-
ENSGALT00010045075	0.921184	0.0122745	9	10083633	10083888	-
ENSGALT00010044665	2.02449	0.00428118	5	50899895	50902735	-
ENSGALT00010044657	-1.49295	0.00657272	5	50881985	50882009	+
ENSGALT00010044655	-1.51514	0.0032195	5	50881781	50882009	+
ENSGALT00010044606	2.13756	0.0044173	5	49816996	49817371	+
ENSGALT00010044588	2.40537	0.000124707	5	49324505	49325360	+
ENSGALT00010044440	1.69606	0.0419651	5	46811850	46812114	+
ENSGALT00010044436	1.85775	0.00322036	5	46811579	46812114	+
ENSGALT00010044326	0.91567	0.00148172	5	43629471	43634465	-
ENSGALT00010044104	1.89747	1.01e-05	5	49309131	49309141	+
ENSGALT00010044035	1.83099	0.00217372	5	47288225	47290927	-
ENSGALT00010043890	0.783876	0.00735946	5	45380776	45385281	-
ENSGALT00010043704	1.25397	0.000117689	23	1210281	1211083	+
ENSGALT00010043699	1.41632	0.00047264	23	1098367	1103634	+
ENSGALT00010043593	1.47482	0.00145916	23	576575	577316	-
ENSGALT00010043570	-0.850124	0.0469444	23	115861	116918	+
ENSGALT00010043537	0.899118	0.00538454	23	147838	147871	-
ENSGALT00010043515	1.16115	0.000410307	23	102878	104578	-
ENSGALT00010043301	1.41718	0.0128611	23	1294758	1297119	+
ENSGALT00010042149	1.56871	0.0042163	4	68952122	68955336	-
ENSGALT00010041769	0.651828	0.0469391	13	16473649	16473736	+
ENSGALT00010041766	1.51571	0.00112682	13	16471876	16471996	+
ENSGALT00010041392	1.2753	0.0155347	4	60365777	60365877	-
ENSGALT00010041123	2.05966	1.3e-06	13	11018304	11020361	-
ENSGALT00010040379	-0.936072	0.0163647	Z	31999159	32000197	+
ENSGALT00010037549	0.836569	0.0421167	7	4736846	4739760	-
ENSGALT00010037142	3.27842	0.00725125	7	172791	177025	-
ENSGALT00010036833	1.40865	0.0485368	3	65711317	65712468	+
ENSGALT00010036286	1.27507	0.00534592	1	65543931	65544593	+
ENSGALT00010036093	0.655756	0.0139749	1	70305666	70307534	-
ENSGALT00010036048	1.40304	0.00645134	1	67670495	67671396	-
ENSGALT00010035466	1.05218	0.0115575	8	5666475	5667717	-
ENSGALT00010035303	2.00025	0.0166027	Z	51720880	51724310	+
ENSGALT00010035302	1.03377	0.0266483	8	1940420	1940781	+
ENSGALT00010035297	1.05723	0.0145491	8	1940394	1940781	+
ENSGALT00010035163	1.09126	0.024622	1	32256272	32257406	+
ENSGALT00010035115	1.86133	6.99e-05	1	110650327	110687454	+
ENSGALT00010035111	6.11759	0.000697317	1	110650324	110650895	+
ENSGALT00010035105	0.992983	0.00517541	1	110649957	110650221	+
ENSGALT00010035092	1.37968	0.000614675	1	110649726	110649757	+
ENSGALT00010034674	1.5679	5.09e-05	8	4430248	4440148	-
ENSGALT00010034584	1.49289	0.0104955	8	1995944	1998092	+
ENSGALT00010034564	1.31218	0.00899848	8	991598	991866	-
ENSGALT00010034513	-1.30176	0.0254157	1	106884223	106885077	-
ENSGALT00010034510	-1.16736	0.0377518	1	106869869	106874044	-
ENSGALT00010034271	-1.69455	0.0065804	1	103888788	103893335	-
ENSGALT00010033953	1.68825	0.00184973	1	44396712	44400280	-
ENSGALT00010033949	1.31449	0.00104165	1	44394461	44396206	-
ENSGALT00010033901	-1.21758	0.0478539	1	110895991	110896256	+
ENSGALT00010033332	-1.5786	0.000402612	1	49157559	49159695	-
ENSGALT00010030839	2.52993	0.000439586	13	7417877	7418012	-
ENSGALT00010030838	3.18518	3.22e-06	13	7417686	7418012	-
ENSGALT00010030832	1.38406	0.00172837	13	7413088	7415913	-
ENSGALT00010029198	2.25411	0.000849257	2	62754895	62755051	+
ENSGALT00010029166	0.993967	0.000238256	2	61488670	61496613	-
ENSGALT00010028088	1.20785	0.00825485	4	72747090	72748928	-
ENSGALT00010028086	1.26347	0.00895093	4	72744408	72746426	-
ENSGALT00010026768	-0.956485	0.00312322	6	3332034	3332067	+
ENSGALT00010026763	-0.894264	0.0182591	6	3331812	3331927	+
ENSGALT00010026751	-1.29902	2.99e-05	6	3191320	3192430	+
ENSGALT00010025505	2.80849	2.86e-05	Z	44498986	44502216	-
ENSGALT00010025126	-0.881987	0.0439282	3	39428375	39429272	+
ENSGALT00010024728	-2.06522	0.00728173	11	17497524	17500410	-
ENSGALT00010023938	-1.52271	0.0139007	2	137858365	137863232	+
ENSGALT00010023700	-1.95344	0.025277	4	29954585	29956418	-
ENSGALT00010022384	1.66823	0.00788346	1	188169661	188171219	+
ENSGALT00010022317	1.50621	0.001069	1	185694243	185695178	+
ENSGALT00010022292	1.46349	0.0117779	1	185272448	185276217	-
ENSGALT00010022026	2.34643	0.000258782	1	185484254	185485296	-
ENSGALT00010020866	-0.973206	0.026503	4	30703193	30706252	+
ENSGALT00010020836	-1.39637	0.000444307	4	30691387	30692773	+
ENSGALT00010020716	-1.39085	0.00165372	4	39090259	39090421	+
ENSGALT00010020670	1.63372	0.03657	2	52795254	52795353	+
ENSGALT00010020580	6.54132	3.35e-08	1	92073624	92073762	+
ENSGALT00010020575	5.59316	0.000154969	1	92073469	92073548	+
ENSGALT00010020385	-1.45086	0.00919489	4	32101550	32101928	+
ENSGALT00010020363	1.04074	0.0162754	2	55643108	55646353	+
ENSGALT00010018158	-1.15441	0.00523149	1	1109037	1109673	+
ENSGALT00010017575	5.16937	0.0137881	1	173416181	173416799	+
ENSGALT00010017282	1.38734	0.0126515	1	175553690	175578827	-
ENSGALT00010017176	1.05473	0.000627116	1	88956232	88957035	+
ENSGALT00010017003	2.77733	0.0413275	3	49908145	49914038	-
ENSGALT00010016965	3.14635	0.00376175	3	49752118	49752942	-
ENSGALT00010016588	-1.07007	0.0410956	1	82656502	82657270	+
ENSGALT00010016551	-2.22103	0.0303761	1	82485029	82485512	+
ENSGALT00010016490	2.72989	0.0445003	1	88973956	88974298	-
ENSGALT00010016488	3.22571	0.000456572	1	88973949	88974298	-
ENSGALT00010016482	3.39641	0.00208837	1	88970846	88976386	-
ENSGALT00010016386	-1.51268	0.0493345	3	41941400	41941934	-
ENSGALT00010016377	-2.54194	0.00346132	3	41912455	41915185	-
ENSGALT00010016339	1.13042	0.00351396	1	86890892	86892059	-
ENSGALT00010015700	-2.22309	0.00773587	2	15717852	15719914	-
ENSGALT00010015648	-1.78734	0.0234962	2	14725105	14733476	-
ENSGALT00010015580	0.944473	0.000903516	3	52334084	52348067	+
ENSGALT00010015333	1.60602	1.82e-07	2	19711123	19722123	-
ENSGALT00010015027	-1.30964	0.0230106	1	151591139	151591661	+
ENSGALT00010014847	5.10868	3.35e-07	1	144527886	144537140	+
ENSGALT00010013865	-1.48467	0.0267148	2	110996382	110996763	+
ENSGALT00010011889	0.998163	0.0421649	2	22441045	22441846	+
ENSGALT00010011485	2.00133	0.00172356	2	112084663	112088336	+
ENSGALT00010011259	2.28376	0.00790047	2	120063255	120063655	+
ENSGALT00010011115	-2.00993	6.86e-05	2	117764534	117764667	+
ENSGALT00010011025	-1.12926	0.0135632	2	116068747	116072907	-
ENSGALT00010010502	1.75525	0.0372458	1	169363681	169363806	-
ENSGALT00010010446	0.815692	0.0039124	1	169338782	169339924	-
ENSGALT00010010444	0.957682	0.0317799	1	169305186	169306991	-
ENSGALT00010010442	1.21541	0.00677773	1	169303874	169322300	-
ENSGALT00010010441	1.06426	0.00022775	1	169272949	169273026	-
ENSGALT00010010286	1.26144	0.0242038	3	71236427	71237054	+
ENSGALT00010009578	1.67655	0.0272161	35	221361	225567	-
ENSGALT00010009504	2.47422	0.000727467	3	95533727	95535047	-
ENSGALT00010009436	4.5143	0.000294291	35	45250	48404	-
ENSGALT00010009397	1.03971	0.011007	3	93208601	93210486	-
ENSGALT00010009171	1.4466	0.00576236	3	97737539	97737672	+
ENSGALT00010008647	1.27199	0.0253135	1	193626908	193628860	+
ENSGALT00010008091	2.74928	0.000159623	1	112570049	112570424	-
ENSGALT00010008014	-1.09967	0.0288496	1	112147317	112147386	+
ENSGALT00010007710	-1.61985	0.0196706	1	112275869	112276117	+
ENSGALT00010007178	1.79883	0.00796354	1	126304837	126306942	-
ENSGALT00010007102	1.41762	0.00886724	1	123447752	123449350	-
ENSGALT00010007090	-1.06487	0.014015	6	31997525	31998992	+
ENSGALT00010006865	3.73692	1.4e-08	2	38510634	38512081	-
ENSGALT00010006785	1.81895	0.00304842	2	35169838	35172864	+
ENSGALT00010006784	2.45572	0.0276002	2	35169325	35169686	+
ENSGALT00010006779	2.17188	0.0479465	2	35169274	35169686	+
ENSGALT00010006750	-1.02807	0.0227093	6	35783132	35784244	+
ENSGALT00010005945	-0.734424	0.00213961	3	82023720	82023782	+
ENSGALT00010005116	-1.92886	0.0147854	1	30243558	30244704	-
ENSGALT00010003636	0.851443	0.0248033	9	23319159	23320269	-
ENSGALT00010003617	-0.73569	0.0405306	9	22470813	22475397	+
ENSGALT00010002121	-0.855499	0.0497903	2	78238897	78239549	-

## Sheet: Table S2
Table S2. LncRNA in different modules.
ID	ModuleColor
ENSGALT00010000163	blue
ENSGALT00010000195	grey
ENSGALT00010000196	blue
ENSGALT00010000332	blue
ENSGALT00010000385	red
ENSGALT00010000425	grey
ENSGALT00010000440	turquoise
ENSGALT00010000442	blue
ENSGALT00010000641	turquoise
ENSGALT00010000642	blue
ENSGALT00010000645	grey
ENSGALT00010000675	brown
ENSGALT00010000700	black
ENSGALT00010000813	blue
ENSGALT00010001133	black
ENSGALT00010001151	grey
ENSGALT00010001154	black
ENSGALT00010001583	blue
ENSGALT00010001662	turquoise
ENSGALT00010001667	blue
ENSGALT00010001668	blue
ENSGALT00010001688	black
ENSGALT00010002121	blue
ENSGALT00010002321	yellow
ENSGALT00010002323	red
ENSGALT00010002324	blue
ENSGALT00010002325	black
ENSGALT00010002346	turquoise
ENSGALT00010003030	yellow
ENSGALT00010003051	black
ENSGALT00010003068	grey
ENSGALT00010003293	blue
ENSGALT00010003617	green
ENSGALT00010003636	turquoise
ENSGALT00010003748	red
ENSGALT00010003750	red
ENSGALT00010004310	green
ENSGALT00010004319	yellow
ENSGALT00010004592	turquoise
ENSGALT00010005116	brown
ENSGALT00010005150	brown
ENSGALT00010005155	green
ENSGALT00010005157	green
ENSGALT00010005723	red
ENSGALT00010005941	yellow
ENSGALT00010005943	black
ENSGALT00010005945	brown
ENSGALT00010006111	turquoise
ENSGALT00010006182	brown
ENSGALT00010006189	blue
ENSGALT00010006270	turquoise
ENSGALT00010006452	turquoise
ENSGALT00010006456	turquoise
ENSGALT00010006471	turquoise
ENSGALT00010006479	turquoise
ENSGALT00010006480	brown
ENSGALT00010006527	red
ENSGALT00010006643	turquoise
ENSGALT00010006661	blue
ENSGALT00010006750	turquoise
ENSGALT00010006779	blue
ENSGALT00010006784	turquoise
ENSGALT00010006785	blue
ENSGALT00010006865	turquoise
ENSGALT00010006901	red
ENSGALT00010007090	turquoise
ENSGALT00010007102	turquoise
ENSGALT00010007104	yellow
ENSGALT00010007136	turquoise
ENSGALT00010007178	turquoise
ENSGALT00010007240	turquoise
ENSGALT00010007249	brown
ENSGALT00010007269	brown
ENSGALT00010007283	yellow
ENSGALT00010007320	turquoise
ENSGALT00010007710	blue
ENSGALT00010008007	turquoise
ENSGALT00010008009	red
ENSGALT00010008012	green
ENSGALT00010008014	green
ENSGALT00010008024	blue
ENSGALT00010008091	turquoise
ENSGALT00010008099	green
ENSGALT00010008166	turquoise
ENSGALT00010008169	turquoise
ENSGALT00010008337	black
ENSGALT00010008371	turquoise
ENSGALT00010008386	turquoise
ENSGALT00010008531	blue
ENSGALT00010008647	turquoise
ENSGALT00010008681	blue
ENSGALT00010009005	black
ENSGALT00010009124	turquoise
ENSGALT00010009171	blue
ENSGALT00010009393	blue
ENSGALT00010009394	yellow
ENSGALT00010009395	turquoise
ENSGALT00010009397	yellow
ENSGALT00010009436	turquoise
ENSGALT00010009451	blue
ENSGALT00010009504	turquoise
ENSGALT00010009537	blue
ENSGALT00010009554	blue
ENSGALT00010009578	yellow
ENSGALT00010009582	turquoise
ENSGALT00010009744	grey
ENSGALT00010009974	yellow
ENSGALT00010010073	green
ENSGALT00010010076	turquoise
ENSGALT00010010286	blue
ENSGALT00010010384	yellow
ENSGALT00010010440	red
ENSGALT00010010441	blue
ENSGALT00010010442	yellow
ENSGALT00010010444	yellow
ENSGALT00010010446	blue
ENSGALT00010010472	green
ENSGALT00010010477	turquoise
ENSGALT00010010478	green
ENSGALT00010010480	red
ENSGALT00010010481	yellow
ENSGALT00010010502	turquoise
ENSGALT00010010522	turquoise
ENSGALT00010010545	turquoise
ENSGALT00010010548	turquoise
ENSGALT00010010824	yellow
ENSGALT00010010828	turquoise
ENSGALT00010010850	red
ENSGALT00010010894	grey
ENSGALT00010010895	yellow
ENSGALT00010010907	green
ENSGALT00010011025	brown
ENSGALT00010011115	brown
ENSGALT00010011211	red
ENSGALT00010011254	brown
ENSGALT00010011259	blue
ENSGALT00010011297	grey
ENSGALT00010011312	turquoise
ENSGALT00010011485	blue
ENSGALT00010011501	yellow
ENSGALT00010011502	yellow
ENSGALT00010011503	yellow
ENSGALT00010011504	black
ENSGALT00010011505	turquoise
ENSGALT00010011672	brown
ENSGALT00010011731	blue
ENSGALT00010011761	blue
ENSGALT00010011842	turquoise
ENSGALT00010011870	turquoise
ENSGALT00010011889	turquoise
ENSGALT00010013400	blue
ENSGALT00010013401	yellow
ENSGALT00010013556	turquoise
ENSGALT00010013569	brown
ENSGALT00010013583	turquoise
ENSGALT00010013722	yellow
ENSGALT00010013727	yellow
ENSGALT00010013747	blue
ENSGALT00010013802	blue
ENSGALT00010013857	blue
ENSGALT00010013864	yellow
ENSGALT00010013865	blue
ENSGALT00010013867	green
ENSGALT00010014049	turquoise
ENSGALT00010014050	turquoise
ENSGALT00010014162	turquoise
ENSGALT00010014164	turquoise
ENSGALT00010014165	turquoise
ENSGALT00010014396	turquoise
ENSGALT00010014443	red
ENSGALT00010014846	turquoise
ENSGALT00010014847	blue
ENSGALT00010014961	red
ENSGALT00010015013	turquoise
ENSGALT00010015017	black
ENSGALT00010015024	green
ENSGALT00010015026	green
ENSGALT00010015027	green
ENSGALT00010015029	green
ENSGALT00010015030	green
ENSGALT00010015218	blue
ENSGALT00010015333	turquoise
ENSGALT00010015487	green
ENSGALT00010015497	green
ENSGALT00010015500	red
ENSGALT00010015524	blue
ENSGALT00010015550	turquoise
ENSGALT00010015552	blue
ENSGALT00010015576	blue
ENSGALT00010015577	yellow
ENSGALT00010015578	turquoise
ENSGALT00010015580	yellow
ENSGALT00010015586	turquoise
ENSGALT00010015620	turquoise
ENSGALT00010015648	brown
ENSGALT00010015700	blue
ENSGALT00010015711	brown
ENSGALT00010015712	brown
ENSGALT00010015726	turquoise
ENSGALT00010015803	blue
ENSGALT00010015811	brown
ENSGALT00010015853	brown
ENSGALT00010015982	turquoise
ENSGALT00010016037	red
ENSGALT00010016046	turquoise
ENSGALT00010016073	yellow
ENSGALT00010016145	turquoise
ENSGALT00010016156	turquoise
ENSGALT00010016339	turquoise
ENSGALT00010016377	brown
ENSGALT00010016386	brown
ENSGALT00010016397	green
ENSGALT00010016402	turquoise
ENSGALT00010016482	turquoise
ENSGALT00010016485	turquoise
ENSGALT00010016488	turquoise
ENSGALT00010016490	turquoise
ENSGALT00010016494	turquoise
ENSGALT00010016551	brown
ENSGALT00010016553	blue
ENSGALT00010016555	turquoise
ENSGALT00010016557	yellow
ENSGALT00010016578	red
ENSGALT00010016583	red
ENSGALT00010016586	brown
ENSGALT00010016588	turquoise
ENSGALT00010016589	red
ENSGALT00010016641	red
ENSGALT00010016728	black
ENSGALT00010016729	blue
ENSGALT00010016765	green
ENSGALT00010016961	turquoise
ENSGALT00010016965	turquoise
ENSGALT00010017003	black
ENSGALT00010017041	yellow
ENSGALT00010017176	blue
ENSGALT00010017177	blue
ENSGALT00010017259	yellow
ENSGALT00010017282	yellow
ENSGALT00010017298	green
ENSGALT00010017428	brown
ENSGALT00010017471	blue
ENSGALT00010017575	turquoise
ENSGALT00010017613	blue
ENSGALT00010017810	turquoise
ENSGALT00010017821	turquoise
ENSGALT00010018133	turquoise
ENSGALT00010018158	blue
ENSGALT00010018171	turquoise
ENSGALT00010018182	green
ENSGALT00010018246	blue
ENSGALT00010018262	yellow
ENSGALT00010018267	turquoise
ENSGALT00010018464	brown
ENSGALT00010018465	brown
ENSGALT00010018467	blue
ENSGALT00010018468	yellow
ENSGALT00010018470	blue
ENSGALT00010018471	red
ENSGALT00010020336	turquoise
ENSGALT00010020358	brown
ENSGALT00010020363	yellow
ENSGALT00010020385	brown
ENSGALT00010020402	red
ENSGALT00010020521	blue
ENSGALT00010020575	turquoise
ENSGALT00010020580	turquoise
ENSGALT00010020659	blue
ENSGALT00010020666	yellow
ENSGALT00010020670	turquoise
ENSGALT00010020678	turquoise
ENSGALT00010020683	grey
ENSGALT00010020713	blue
ENSGALT00010020716	blue
ENSGALT00010020728	red
ENSGALT00010020807	red
ENSGALT00010020811	brown
ENSGALT00010020824	yellow
ENSGALT00010020836	brown
ENSGALT00010020864	grey
ENSGALT00010020866	turquoise
ENSGALT00010020870	green
ENSGALT00010020894	yellow
ENSGALT00010020897	blue
ENSGALT00010020906	blue
ENSGALT00010020950	blue
ENSGALT00010021201	blue
ENSGALT00010021205	green
ENSGALT00010021311	blue
ENSGALT00010021510	blue
ENSGALT00010021514	green
ENSGALT00010022026	turquoise
ENSGALT00010022292	yellow
ENSGALT00010022312	blue
ENSGALT00010022314	blue
ENSGALT00010022317	blue
ENSGALT00010022384	turquoise
ENSGALT00010022385	turquoise
ENSGALT00010022412	green
ENSGALT00010022426	brown
ENSGALT00010022427	red
ENSGALT00010022428	blue
ENSGALT00010022617	turquoise
ENSGALT00010022812	green
ENSGALT00010022816	green
ENSGALT00010022845	green
ENSGALT00010023503	blue
ENSGALT00010023552	yellow
ENSGALT00010023556	turquoise
ENSGALT00010023618	turquoise
ENSGALT00010023662	blue
ENSGALT00010023665	blue
ENSGALT00010023700	brown
ENSGALT00010023717	red
ENSGALT00010023726	green
ENSGALT00010023824	green
ENSGALT00010023886	turquoise
ENSGALT00010023926	blue
ENSGALT00010023938	blue
ENSGALT00010024026	blue
ENSGALT00010024223	turquoise
ENSGALT00010024540	turquoise
ENSGALT00010024728	blue
ENSGALT00010025002	brown
ENSGALT00010025044	turquoise
ENSGALT00010025047	grey
ENSGALT00010025126	brown
ENSGALT00010025141	red
ENSGALT00010025234	green
ENSGALT00010025277	yellow
ENSGALT00010025476	turquoise
ENSGALT00010025505	turquoise
ENSGALT00010025566	turquoise
ENSGALT00010025567	yellow
ENSGALT00010025568	blue
ENSGALT00010025571	turquoise
ENSGALT00010025574	blue
ENSGALT00010025793	turquoise
ENSGALT00010025804	turquoise
ENSGALT00010025815	black
ENSGALT00010026384	green
ENSGALT00010026388	blue
ENSGALT00010026453	yellow
ENSGALT00010026538	yellow
ENSGALT00010026551	yellow
ENSGALT00010026557	blue
ENSGALT00010026672	turquoise
ENSGALT00010026674	blue
ENSGALT00010026751	green
ENSGALT00010026763	green
ENSGALT00010026768	green
ENSGALT00010026924	blue
ENSGALT00010026932	yellow
ENSGALT00010026934	turquoise
ENSGALT00010026936	red
ENSGALT00010026963	blue
ENSGALT00010027034	turquoise
ENSGALT00010027038	yellow
ENSGALT00010027226	green
ENSGALT00010027538	turquoise
ENSGALT00010027983	blue
ENSGALT00010027996	blue
ENSGALT00010028000	yellow
ENSGALT00010028082	yellow
ENSGALT00010028085	blue
ENSGALT00010028086	yellow
ENSGALT00010028088	turquoise
ENSGALT00010028117	turquoise
ENSGALT00010028194	turquoise
ENSGALT00010028284	blue
ENSGALT00010029140	yellow
ENSGALT00010029166	yellow
ENSGALT00010029198	turquoise
ENSGALT00010029315	turquoise
ENSGALT00010029747	red
ENSGALT00010029752	black
ENSGALT00010029854	yellow
ENSGALT00010029861	yellow
ENSGALT00010030341	green
ENSGALT00010030346	red
ENSGALT00010030392	brown
ENSGALT00010030394	green
ENSGALT00010030395	turquoise
ENSGALT00010030399	yellow
ENSGALT00010030569	black
ENSGALT00010030642	yellow
ENSGALT00010030647	blue
ENSGALT00010030832	turquoise
ENSGALT00010030835	blue
ENSGALT00010030838	blue
ENSGALT00010030839	blue
ENSGALT00010031185	brown
ENSGALT00010031283	brown
ENSGALT00010031512	brown
ENSGALT00010031518	yellow
ENSGALT00010032545	turquoise
ENSGALT00010032899	black
ENSGALT00010032901	brown
ENSGALT00010032906	red
ENSGALT00010032950	blue
ENSGALT00010032960	blue
ENSGALT00010032983	red
ENSGALT00010033332	brown
ENSGALT00010033437	green
ENSGALT00010033448	grey
ENSGALT00010033451	blue
ENSGALT00010033539	blue
ENSGALT00010033675	yellow
ENSGALT00010033678	turquoise
ENSGALT00010033679	blue
ENSGALT00010033689	yellow
ENSGALT00010033770	turquoise
ENSGALT00010033805	green
ENSGALT00010033864	turquoise
ENSGALT00010033901	brown
ENSGALT00010033949	blue
ENSGALT00010033953	turquoise
ENSGALT00010034182	brown
ENSGALT00010034271	brown
ENSGALT00010034510	blue
ENSGALT00010034513	blue
ENSGALT00010034545	green
ENSGALT00010034564	blue
ENSGALT00010034577	turquoise
ENSGALT00010034584	turquoise
ENSGALT00010034626	turquoise
ENSGALT00010034674	blue
ENSGALT00010034749	blue
ENSGALT00010034784	turquoise
ENSGALT00010034791	turquoise
ENSGALT00010034876	turquoise
ENSGALT00010034879	red
ENSGALT00010034980	blue
ENSGALT00010035005	turquoise
ENSGALT00010035041	black
ENSGALT00010035092	blue
ENSGALT00010035105	turquoise
ENSGALT00010035111	blue
ENSGALT00010035115	turquoise
ENSGALT00010035117	blue
ENSGALT00010035127	blue
ENSGALT00010035131	brown
ENSGALT00010035163	turquoise
ENSGALT00010035231	blue
ENSGALT00010035240	grey
ENSGALT00010035249	yellow
ENSGALT00010035261	yellow
ENSGALT00010035272	blue
ENSGALT00010035286	turquoise
ENSGALT00010035297	turquoise
ENSGALT00010035302	turquoise
ENSGALT00010035303	turquoise
ENSGALT00010035328	turquoise
ENSGALT00010035422	grey
ENSGALT00010035431	black
ENSGALT00010035466	blue
ENSGALT00010035469	blue
ENSGALT00010035472	grey
ENSGALT00010035504	turquoise
ENSGALT00010035506	green
ENSGALT00010035514	green
ENSGALT00010035517	blue
ENSGALT00010035887	turquoise
ENSGALT00010035967	turquoise
ENSGALT00010036048	turquoise
ENSGALT00010036069	black
ENSGALT00010036093	turquoise
ENSGALT00010036139	turquoise
ENSGALT00010036142	blue
ENSGALT00010036144	turquoise
ENSGALT00010036286	blue
ENSGALT00010036303	blue
ENSGALT00010036332	yellow
ENSGALT00010036684	turquoise
ENSGALT00010036702	brown
ENSGALT00010036747	yellow
ENSGALT00010036789	turquoise
ENSGALT00010036833	yellow
ENSGALT00010036836	blue
ENSGALT00010036842	red
ENSGALT00010036876	red
ENSGALT00010037142	blue
ENSGALT00010037147	grey
ENSGALT00010037355	green
ENSGALT00010037369	blue
ENSGALT00010037476	red
ENSGALT00010037549	yellow
ENSGALT00010037599	grey
ENSGALT00010037639	turquoise
ENSGALT00010037735	green
ENSGALT00010037784	yellow
ENSGALT00010037875	red
ENSGALT00010037913	turquoise
ENSGALT00010037916	red
ENSGALT00010037935	green
ENSGALT00010038080	brown
ENSGALT00010038084	red
ENSGALT00010038452	yellow
ENSGALT00010038541	yellow
ENSGALT00010038618	turquoise
ENSGALT00010038625	turquoise
ENSGALT00010038964	yellow
ENSGALT00010039112	blue
ENSGALT00010039113	brown
ENSGALT00010039205	red
ENSGALT00010039545	yellow
ENSGALT00010039730	turquoise
ENSGALT00010039750	turquoise
ENSGALT00010039852	brown
ENSGALT00010039856	grey
ENSGALT00010039860	brown
ENSGALT00010039873	turquoise
ENSGALT00010039931	green
ENSGALT00010040006	red
ENSGALT00010040122	brown
ENSGALT00010040379	blue
ENSGALT00010040524	red
ENSGALT00010041123	turquoise
ENSGALT00010041175	blue
ENSGALT00010041182	blue
ENSGALT00010041225	brown
ENSGALT00010041313	red
ENSGALT00010041392	blue
ENSGALT00010041681	turquoise
ENSGALT00010041761	blue
ENSGALT00010041766	blue
ENSGALT00010041769	turquoise
ENSGALT00010042121	turquoise
ENSGALT00010042149	yellow
ENSGALT00010043176	blue
ENSGALT00010043181	turquoise
ENSGALT00010043193	turquoise
ENSGALT00010043202	blue
ENSGALT00010043204	turquoise
ENSGALT00010043211	black
ENSGALT00010043216	red
ENSGALT00010043218	black
ENSGALT00010043224	red
ENSGALT00010043301	turquoise
ENSGALT00010043366	red
ENSGALT00010043505	turquoise
ENSGALT00010043515	yellow
ENSGALT00010043530	black
ENSGALT00010043537	blue
ENSGALT00010043540	red
ENSGALT00010043541	blue
ENSGALT00010043548	blue
ENSGALT00010043551	blue
ENSGALT00010043557	yellow
ENSGALT00010043567	turquoise
ENSGALT00010043568	blue
ENSGALT00010043570	brown
ENSGALT00010043578	yellow
ENSGALT00010043579	turquoise
ENSGALT00010043580	grey
ENSGALT00010043582	blue
ENSGALT00010043593	turquoise
ENSGALT00010043683	blue
ENSGALT00010043690	yellow
ENSGALT00010043699	blue
ENSGALT00010043704	blue
ENSGALT00010043809	red
ENSGALT00010043811	blue
ENSGALT00010043813	blue
ENSGALT00010043890	yellow
ENSGALT00010043896	blue
ENSGALT00010043955	blue
ENSGALT00010044035	turquoise
ENSGALT00010044104	yellow
ENSGALT00010044160	grey
ENSGALT00010044320	green
ENSGALT00010044323	yellow
ENSGALT00010044326	turquoise
ENSGALT00010044436	blue
ENSGALT00010044440	blue
ENSGALT00010044535	yellow
ENSGALT00010044536	yellow
ENSGALT00010044588	turquoise
ENSGALT00010044606	yellow
ENSGALT00010044650	brown
ENSGALT00010044652	turquoise
ENSGALT00010044655	brown
ENSGALT00010044657	brown
ENSGALT00010044659	brown
ENSGALT00010044665	turquoise
ENSGALT00010044950	brown
ENSGALT00010044997	green
ENSGALT00010045075	turquoise
ENSGALT00010045078	turquoise
ENSGALT00010045196	turquoise
ENSGALT00010045202	blue
ENSGALT00010045277	red
ENSGALT00010045351	turquoise
ENSGALT00010045400	turquoise
ENSGALT00010045510	red
ENSGALT00010045518	green
ENSGALT00010045522	blue
ENSGALT00010045629	blue
ENSGALT00010045642	brown
ENSGALT00010045677	brown
ENSGALT00010045694	turquoise
ENSGALT00010045701	turquoise
ENSGALT00010045806	grey
ENSGALT00010046225	blue
ENSGALT00010046263	black
ENSGALT00010046265	turquoise
ENSGALT00010046266	yellow
ENSGALT00010046340	yellow
ENSGALT00010046346	turquoise
ENSGALT00010046360	red
ENSGALT00010046664	turquoise
ENSGALT00010046796	blue
ENSGALT00010046797	turquoise
ENSGALT00010046807	turquoise
ENSGALT00010046865	turquoise
ENSGALT00010046869	blue
ENSGALT00010046919	black
ENSGALT00010046941	brown
ENSGALT00010046946	black
ENSGALT00010046964	blue
ENSGALT00010046965	blue
ENSGALT00010046966	black
ENSGALT00010046969	black
ENSGALT00010047110	turquoise
ENSGALT00010047163	turquoise
ENSGALT00010047253	black
ENSGALT00010047343	yellow
ENSGALT00010047346	blue
ENSGALT00010047350	blue
ENSGALT00010047558	blue
ENSGALT00010047568	turquoise
ENSGALT00010047571	turquoise
ENSGALT00010047582	blue
ENSGALT00010047594	red
ENSGALT00010047615	turquoise
ENSGALT00010047640	brown
ENSGALT00010047865	yellow
ENSGALT00010047877	turquoise
ENSGALT00010047899	turquoise
ENSGALT00010047902	turquoise
ENSGALT00010047919	blue
ENSGALT00010048143	yellow
ENSGALT00010048314	green
ENSGALT00010048374	turquoise
ENSGALT00010048376	turquoise
ENSGALT00010048386	turquoise
ENSGALT00010048390	turquoise
ENSGALT00010048391	turquoise
ENSGALT00010048481	green
ENSGALT00010048502	yellow
ENSGALT00010048811	grey
ENSGALT00010049147	green
ENSGALT00010049166	grey
ENSGALT00010049341	green
ENSGALT00010049409	red
ENSGALT00010049435	turquoise
ENSGALT00010049444	turquoise
ENSGALT00010049477	blue
ENSGALT00010049666	turquoise
ENSGALT00010049854	blue
ENSGALT00010049861	blue
ENSGALT00010049884	yellow
ENSGALT00010049916	blue
ENSGALT00010050160	yellow
ENSGALT00010050362	turquoise
ENSGALT00010050364	turquoise
ENSGALT00010050366	turquoise
ENSGALT00010050369	turquoise
ENSGALT00010050563	black
ENSGALT00010050565	red
ENSGALT00010050566	turquoise
ENSGALT00010050569	grey
ENSGALT00010050748	turquoise
ENSGALT00010050752	black
ENSGALT00010051593	blue
ENSGALT00010051594	turquoise
ENSGALT00010051664	blue
ENSGALT00010051688	blue
ENSGALT00010051759	blue
ENSGALT00010052046	turquoise
ENSGALT00010052047	yellow
ENSGALT00010052050	turquoise
ENSGALT00010052189	blue
ENSGALT00010052192	turquoise
ENSGALT00010052194	brown
ENSGALT00010052345	turquoise
ENSGALT00010052391	blue
ENSGALT00010053181	green
ENSGALT00010053237	turquoise
ENSGALT00010053476	brown
ENSGALT00010053509	turquoise
ENSGALT00010053555	blue
ENSGALT00010053563	green
ENSGALT00010053728	brown
ENSGALT00010053764	yellow
ENSGALT00010053785	yellow
ENSGALT00010053805	blue
ENSGALT00010053810	blue
ENSGALT00010054186	blue
ENSGALT00010054188	green
ENSGALT00010054217	black
ENSGALT00010054262	turquoise
ENSGALT00010054314	brown
ENSGALT00010054385	blue
ENSGALT00010054740	yellow
ENSGALT00010054742	green
ENSGALT00010055066	green
ENSGALT00010055074	turquoise
ENSGALT00010055079	green
ENSGALT00010055213	blue
ENSGALT00010055293	turquoise
ENSGALT00010055336	black
ENSGALT00010055347	yellow
ENSGALT00010055383	turquoise
ENSGALT00010055394	brown
ENSGALT00010055401	blue
ENSGALT00010055608	blue
ENSGALT00010055614	turquoise
ENSGALT00010055664	green
ENSGALT00010055666	yellow
ENSGALT00010055712	red
ENSGALT00010055720	green
ENSGALT00010055757	turquoise
ENSGALT00010055786	red
ENSGALT00010055789	black
ENSGALT00010055948	green
ENSGALT00010056209	turquoise
ENSGALT00010056214	blue
ENSGALT00010056285	brown
ENSGALT00010056860	turquoise
ENSGALT00010056861	turquoise
ENSGALT00010056921	red
ENSGALT00010057029	turquoise
ENSGALT00010057085	turquoise
ENSGALT00010057122	yellow
ENSGALT00010057131	turquoise
ENSGALT00010057153	blue
ENSGALT00010057184	blue
ENSGALT00010057199	yellow
ENSGALT00010057201	turquoise
ENSGALT00010057205	turquoise
ENSGALT00010057206	turquoise
ENSGALT00010057209	turquoise
ENSGALT00010057258	red
ENSGALT00010057264	blue
ENSGALT00010057321	turquoise
ENSGALT00010057327	blue
ENSGALT00010057347	turquoise
ENSGALT00010057372	yellow
ENSGALT00010057519	green
ENSGALT00010057523	blue
ENSGALT00010057525	blue
ENSGALT00010057527	red
ENSGALT00010057529	red
ENSGALT00010057581	turquoise
ENSGALT00010057586	yellow
ENSGALT00010057699	yellow
ENSGALT00010057701	yellow
ENSGALT00010057716	yellow
ENSGALT00010057729	blue
ENSGALT00010057734	yellow
ENSGALT00010057774	turquoise
ENSGALT00010058303	yellow
ENSGALT00010058643	black
ENSGALT00010059094	red
ENSGALT00010059184	turquoise
ENSGALT00010059206	grey
ENSGALT00010059227	blue
ENSGALT00010059232	turquoise
ENSGALT00010059497	turquoise
ENSGALT00010059516	turquoise
ENSGALT00010060950	brown
ENSGALT00010061097	blue
ENSGALT00010061159	turquoise
ENSGALT00010061265	turquoise
ENSGALT00010061326	green
ENSGALT00010061370	brown
ENSGALT00010061373	red
ENSGALT00010061383	green
ENSGALT00010061386	blue
ENSGALT00010061390	blue
ENSGALT00010061484	blue
ENSGALT00010061553	blue
ENSGALT00010061692	black
ENSGALT00010061698	blue
ENSGALT00010061699	turquoise
ENSGALT00010061701	turquoise
ENSGALT00010061836	brown
ENSGALT00010061838	grey
ENSGALT00010061841	green
ENSGALT00010061843	red
ENSGALT00010061845	blue
ENSGALT00010061852	green
ENSGALT00010062137	turquoise
ENSGALT00010062266	turquoise
ENSGALT00010062430	yellow
ENSGALT00010062485	turquoise
ENSGALT00010062486	yellow
ENSGALT00010062670	brown
ENSGALT00010062672	green
ENSGALT00010062709	green
ENSGALT00010062805	yellow
ENSGALT00010062821	turquoise
ENSGALT00010062859	turquoise
ENSGALT00010062861	turquoise
ENSGALT00010062956	turquoise
ENSGALT00010062971	brown
ENSGALT00010062976	yellow
ENSGALT00010062981	turquoise
ENSGALT00010062985	yellow
ENSGALT00010062991	green
ENSGALT00010063036	turquoise
ENSGALT00010063072	green
ENSGALT00010063075	green
ENSGALT00010063081	blue
ENSGALT00010063300	turquoise
ENSGALT00010063349	yellow
ENSGALT00010063361	blue
ENSGALT00010063363	blue
ENSGALT00010063364	blue
ENSGALT00010063505	blue
ENSGALT00010063585	brown
ENSGALT00010063602	turquoise
ENSGALT00010063613	blue
ENSGALT00010063654	turquoise
ENSGALT00010063691	blue
ENSGALT00010063692	blue
ENSGALT00010063694	blue
ENSGALT00010063696	blue
ENSGALT00010063699	blue
ENSGALT00010063710	turquoise
ENSGALT00010063765	blue
ENSGALT00010063812	grey
ENSGALT00010063872	red
ENSGALT00010063879	blue
ENSGALT00010063983	brown
ENSGALT00010063986	brown
ENSGALT00010063989	turquoise
ENSGALT00010064035	blue
ENSGALT00010064038	turquoise
ENSGALT00010064064	blue
ENSGALT00010064158	brown
ENSGALT00010064197	blue
ENSGALT00010064331	turquoise
ENSGALT00010064390	blue
ENSGALT00010064426	turquoise
ENSGALT00010064458	turquoise
ENSGALT00010064470	blue
ENSGALT00010064474	turquoise
ENSGALT00010064591	turquoise
ENSGALT00010064605	blue
ENSGALT00010064606	red
ENSGALT00010064608	blue
ENSGALT00010064630	blue
ENSGALT00010064674	yellow
ENSGALT00010064831	turquoise
ENSGALT00010064832	turquoise
ENSGALT00010064833	turquoise
ENSGALT00010064837	blue
ENSGALT00010064841	brown
ENSGALT00010064900	yellow
ENSGALT00010064914	blue
ENSGALT00010064962	blue
ENSGALT00010064971	red
ENSGALT00010064978	blue
ENSGALT00010065008	green
ENSGALT00010065009	black
ENSGALT00010065012	grey
ENSGALT00010065026	turquoise
ENSGALT00010065031	blue
ENSGALT00010065056	turquoise
ENSGALT00010065060	black
ENSGALT00010065063	green
ENSGALT00010065129	yellow
ENSGALT00010065197	blue
ENSGALT00010065198	black
ENSGALT00010065211	turquoise
ENSGALT00010065212	turquoise
ENSGALT00010065214	yellow
ENSGALT00010065239	blue
ENSGALT00010065285	blue
ENSGALT00010065345	blue
ENSGALT00010065347	red
ENSGALT00010065349	green
ENSGALT00010065418	blue
ENSGALT00010065430	brown
ENSGALT00010065437	turquoise
ENSGALT00010065444	turquoise
ENSGALT00010065453	green
ENSGALT00010065456	red
ENSGALT00010066632	blue
ENSGALT00010066827	blue
ENSGALT00010066829	turquoise
ENSGALT00010066907	yellow
ENSGALT00010066909	blue
ENSGALT00010066912	yellow
ENSGALT00010066914	turquoise
ENSGALT00010066917	black
ENSGALT00010067383	yellow
ENSGALT00010067448	brown
ENSGALT00010067449	blue
ENSGALT00010067451	black
ENSGALT00010067480	brown
ENSGALT00010068375	black
ENSGALT00010068391	turquoise
ENSGALT00010068417	turquoise
ENSGALT00010068438	turquoise
ENSGALT00010068466	blue
ENSGALT00010068475	red
ENSGALT00010068476	blue
ENSGALT00010068492	brown
ENSGALT00010068508	turquoise
ENSGALT00010068510	brown
ENSGALT00010068511	blue
ENSGALT00010068532	yellow
ENSGALT00010068605	turquoise
ENSGALT00010068608	blue
ENSGALT00010068609	turquoise
ENSGALT00010068613	brown
ENSGALT00010068634	yellow
ENSGALT00010068646	black
ENSGALT00010068766	brown
ENSGALT00010069335	red
ENSGALT00010069345	turquoise
ENSGALT00010069364	blue
ENSGALT00010069420	blue
ENSGALT00010069427	brown
ENSGALT00010069428	brown
ENSGALT00010069438	black
ENSGALT00010069439	black
ENSGALT00010069441	black
ENSGALT00010069443	blue
ENSGALT00010069446	blue
ENSGALT00010069447	black
ENSGALT00010069448	black
ENSGALT00010069454	black
ENSGALT00010069457	black
ENSGALT00010069461	turquoise
ENSGALT00010069476	red
ENSGALT00010069479	turquoise
ENSGALT00010069480	blue
ENSGALT00010069504	brown
ENSGALT00010069508	grey
ENSGALT00010069514	turquoise
ENSGALT00010069642	turquoise
ENSGALT00010069703	blue
ENSGALT00010069741	blue
ENSGALT00010069759	yellow
ENSGALT00010070056	black
ENSGALT00010070068	blue
ENSGALT00010070080	turquoise
ENSGALT00010070123	brown
ENSGALT00010070138	blue
ENSGALT00010070174	green
ENSGALT00010070179	green
ENSGALT00010070241	turquoise
ENSGALT00010070245	red
ENSGALT00010070332	turquoise
ENSGALT00010070333	blue
ENSGALT00010070367	turquoise
ENSGALT00010070384	green
ENSGALT00010070385	brown
ENSGALT00010070386	black
ENSGALT00010072123	yellow
ENSGALT00010072128	red
ENSGALT00010072131	turquoise
ENSGALT00010072197	brown
ENSGALT00010072250	brown
ENSGALT00010072255	blue
ENSGALT00010072256	red
ENSGALT00010072257	blue
ENSGALT00010072258	green
ENSGALT00010072259	brown
ENSGALT00010072263	turquoise
ENSGALT00010072268	turquoise
ENSGALT00010072269	turquoise
ENSGALT00010072270	yellow
ENSGALT00010072276	red
ENSGALT00010072382	turquoise
ENSGALT00010072384	blue
ENSGALT00010072389	brown
ENSGALT00010072461	brown
ENSGALT00010072523	turquoise
ENSGALT00010072524	blue
ENSGALT00010072526	blue
ENSGALT00010072537	turquoise
ENSGALT00010072580	green
ENSGALT00010072585	green
ENSGALT00010072586	green
ENSGALT00010072605	blue
ENSGALT00010072606	grey
ENSGALT00010072607	brown
ENSGALT00010072608	brown
ENSGALT00010072609	brown
ENSGALT00010072611	brown
ENSGALT00010072612	turquoise
MSTRG.1.3	turquoise
MSTRG.10004.1	blue
MSTRG.10004.2	brown
MSTRG.10071.4	brown
MSTRG.1020.2	yellow
MSTRG.1027.1	blue
MSTRG.1030.1	brown
MSTRG.10303.2	blue
MSTRG.104.1	yellow
MSTRG.104.5	blue
MSTRG.10421.1	turquoise
MSTRG.1043.1	turquoise
MSTRG.10456.1	yellow
MSTRG.1048.2	blue
MSTRG.10552.1	turquoise
MSTRG.10552.2	turquoise
MSTRG.10556.1	blue
MSTRG.10642.2	blue
MSTRG.10651.5	brown
MSTRG.10708.1	grey
MSTRG.10708.3	grey
MSTRG.10712.1	red
MSTRG.10809.1	brown
MSTRG.10812.1	turquoise
MSTRG.10833.1	turquoise
MSTRG.10918.2	blue
MSTRG.10919.1	blue
MSTRG.10919.2	brown
MSTRG.10942.1	brown
MSTRG.11073.1	blue
MSTRG.1108.1	blue
MSTRG.11188.1	brown
MSTRG.11218.1	green
MSTRG.11218.2	blue
MSTRG.11361.1	brown
MSTRG.11529.1	turquoise
MSTRG.11546.12	turquoise
MSTRG.11586.2	turquoise
MSTRG.11616.1	blue
MSTRG.11626.1	turquoise
MSTRG.11690.1	green
MSTRG.11693.1	blue
MSTRG.11698.1	turquoise
MSTRG.1173.1	turquoise
MSTRG.11746.4	turquoise
MSTRG.11771.1	green
MSTRG.118.2	blue
MSTRG.11800.2	turquoise
MSTRG.11800.3	turquoise
MSTRG.11815.2	blue
MSTRG.1182.1	brown
MSTRG.11838.1	turquoise
MSTRG.11838.2	blue
MSTRG.11838.3	turquoise
MSTRG.11932.1	turquoise
MSTRG.11932.2	turquoise
MSTRG.11932.3	turquoise
MSTRG.11959.5	yellow
MSTRG.11963.2	blue
MSTRG.11986.7	red
MSTRG.11986.8	yellow
MSTRG.11986.9	grey
MSTRG.12041.5	turquoise
MSTRG.12070.1	turquoise
MSTRG.12128.5	blue
MSTRG.12192.1	red
MSTRG.12192.2	red
MSTRG.12192.3	red
MSTRG.12192.4	red
MSTRG.12192.5	red
MSTRG.12192.6	red
MSTRG.12196.2	red
MSTRG.12287.1	yellow
MSTRG.12289.1	yellow
MSTRG.1249.1	turquoise
MSTRG.12499.1	grey
MSTRG.12639.1	blue
MSTRG.12677.1	brown
MSTRG.12843.1	red
MSTRG.12931.1	red
MSTRG.12936.3	blue
MSTRG.12936.6	blue
MSTRG.12968.2	turquoise
MSTRG.12968.3	turquoise
MSTRG.13066.2	green
MSTRG.13123.1	red
MSTRG.13218.3	turquoise
MSTRG.13233.1	turquoise
MSTRG.13275.1	grey
MSTRG.1328.1	blue
MSTRG.13369.2	turquoise
MSTRG.13379.2	blue
MSTRG.13473.4	yellow
MSTRG.13488.1	green
MSTRG.13502.5	blue
MSTRG.13576.1	turquoise
MSTRG.13630.2	turquoise
MSTRG.13637.5	yellow
MSTRG.13717.6	brown
MSTRG.13870.1	turquoise
MSTRG.1390.1	brown
MSTRG.1390.2	blue
MSTRG.13908.1	turquoise
MSTRG.13934.1	blue
MSTRG.13953.1	turquoise
MSTRG.13970.2	blue
MSTRG.14040.3	turquoise
MSTRG.14056.6	brown
MSTRG.1410.3	green
MSTRG.1410.5	green
MSTRG.1410.6	green
MSTRG.1423.1	turquoise
MSTRG.1424.1	turquoise
MSTRG.1426.3	blue
MSTRG.14279.1	red
MSTRG.14279.8	yellow
MSTRG.14415.1	turquoise
MSTRG.14511.1	blue
MSTRG.14567.1	turquoise
MSTRG.14575.1	green
MSTRG.14589.1	turquoise
MSTRG.14589.5	turquoise
MSTRG.14589.8	turquoise
MSTRG.14599.1	green
MSTRG.14599.2	brown
MSTRG.14776.6	brown
MSTRG.14776.7	brown
MSTRG.1485.11	blue
MSTRG.1485.12	blue
MSTRG.14852.1	red
MSTRG.14899.1	brown
MSTRG.14986.5	turquoise
MSTRG.14986.6	turquoise
MSTRG.15041.1	yellow
MSTRG.15076.1	blue
MSTRG.15196.5	green
MSTRG.15196.7	grey
MSTRG.15196.8	blue
MSTRG.15211.6	turquoise
MSTRG.15211.7	brown
MSTRG.15244.2	blue
MSTRG.15299.1	yellow
MSTRG.15318.1	black
MSTRG.15320.1	blue
MSTRG.15336.1	green
MSTRG.15339.6	brown
MSTRG.15342.1	turquoise
MSTRG.15383.1	turquoise
MSTRG.15419.2	red
MSTRG.15422.2	turquoise
MSTRG.15453.1	red
MSTRG.15510.1	brown
MSTRG.15514.4	turquoise
MSTRG.15514.6	brown
MSTRG.15517.1	red
MSTRG.15544.1	turquoise
MSTRG.15547.2	blue
MSTRG.15566.1	blue
MSTRG.15605.3	brown
MSTRG.15605.4	yellow
MSTRG.15622.1	blue
MSTRG.15828.1	turquoise
MSTRG.15851.6	black
MSTRG.15930.1	turquoise
MSTRG.16004.2	green
MSTRG.16056.6	blue
MSTRG.1607.6	brown
MSTRG.16102.1	brown
MSTRG.16126.1	green
MSTRG.16126.2	green
MSTRG.16136.1	red
MSTRG.1616.4	green
MSTRG.16205.1	black
MSTRG.16246.1	blue
MSTRG.16269.3	turquoise
MSTRG.16271.1	turquoise
MSTRG.16476.1	green
MSTRG.1648.1	grey
MSTRG.1660.1	brown
MSTRG.16613.2	green
MSTRG.16755.2	turquoise
MSTRG.16780.1	blue
MSTRG.16782.2	turquoise
MSTRG.1682.3	brown
MSTRG.1683.1	brown
MSTRG.1684.1	green
MSTRG.17145.1	red
MSTRG.17149.1	red
MSTRG.17258.7	red
MSTRG.17268.2	blue
MSTRG.17268.3	turquoise
MSTRG.17328.1	red
MSTRG.17399.1	blue
MSTRG.1741.1	blue
MSTRG.17417.8	blue
MSTRG.17418.1	turquoise
MSTRG.175.1	turquoise
MSTRG.17537.1	turquoise
MSTRG.17537.4	green
MSTRG.17624.6	blue
MSTRG.17635.2	blue
MSTRG.1775.1	turquoise
MSTRG.17762.4	red
MSTRG.17782.2	blue
MSTRG.17870.1	turquoise
MSTRG.17875.1	turquoise
MSTRG.17880.2	red
MSTRG.17893.3	red
MSTRG.17916.3	turquoise
MSTRG.17931.18	turquoise
MSTRG.17931.21	turquoise
MSTRG.17957.1	blue
MSTRG.17958.1	blue
MSTRG.18092.5	green
MSTRG.18104.1	blue
MSTRG.18123.1	yellow
MSTRG.1819.2	red
MSTRG.18192.1	turquoise
MSTRG.18192.4	red
MSTRG.18198.6	green
MSTRG.18239.1	blue
MSTRG.18269.1	green
MSTRG.18376.1	blue
MSTRG.18377.1	blue
MSTRG.18379.1	blue
MSTRG.18587.1	turquoise
MSTRG.18651.1	turquoise
MSTRG.18651.2	turquoise
MSTRG.18653.1	brown
MSTRG.18718.1	turquoise
MSTRG.18779.1	blue
MSTRG.18784.1	turquoise
MSTRG.18784.10	turquoise
MSTRG.18784.11	brown
MSTRG.18784.2	blue
MSTRG.18784.3	blue
MSTRG.18784.5	blue
MSTRG.18784.6	blue
MSTRG.18784.7	blue
MSTRG.18784.8	brown
MSTRG.18784.9	brown
MSTRG.18797.1	turquoise
MSTRG.18802.1	turquoise
MSTRG.18831.4	grey
MSTRG.18865.2	green
MSTRG.18924.1	turquoise
MSTRG.18935.2	brown
MSTRG.18975.1	green
MSTRG.18998.2	blue
MSTRG.19062.1	blue
MSTRG.19062.7	blue
MSTRG.19094.1	brown
MSTRG.19100.3	red
MSTRG.19104.2	turquoise
MSTRG.19244.2	blue
MSTRG.1931.1	turquoise
MSTRG.1951.1	blue
MSTRG.1969.10	red
MSTRG.2009.6	green
MSTRG.2031.1	blue
MSTRG.2062.2	yellow
MSTRG.2152.3	blue
MSTRG.2154.2	brown
MSTRG.2244.1	turquoise
MSTRG.2254.1	turquoise
MSTRG.2278.1	blue
MSTRG.2426.1	turquoise
MSTRG.2481.1	green
MSTRG.2606.12	black
MSTRG.2618.1	blue
MSTRG.2622.1	blue
MSTRG.2691.3	turquoise
MSTRG.2772.1	turquoise
MSTRG.2788.1	turquoise
MSTRG.2791.4	green
MSTRG.2904.6	red
MSTRG.2904.9	turquoise
MSTRG.2933.1	brown
MSTRG.3098.4	blue
MSTRG.3222.1	red
MSTRG.326.1	turquoise
MSTRG.3287.2	turquoise
MSTRG.334.3	blue
MSTRG.3393.1	yellow
MSTRG.3393.2	yellow
MSTRG.3423.3	yellow
MSTRG.3435.6	brown
MSTRG.3482.1	turquoise
MSTRG.3618.1	blue
MSTRG.366.1	red
MSTRG.366.2	brown
MSTRG.3662.1	turquoise
MSTRG.3760.1	turquoise
MSTRG.3768.2	green
MSTRG.3808.1	red
MSTRG.3846.1	turquoise
MSTRG.4035.1	turquoise
MSTRG.4083.1	blue
MSTRG.4083.5	turquoise
MSTRG.4226.3	brown
MSTRG.4273.1	turquoise
MSTRG.4330.2	blue
MSTRG.4378.2	brown
MSTRG.4383.1	turquoise
MSTRG.4398.1	turquoise
MSTRG.4427.1	blue
MSTRG.4507.5	red
MSTRG.4589.1	yellow
MSTRG.4853.1	turquoise
MSTRG.486.1	green
MSTRG.4984.4	turquoise
MSTRG.5076.2	blue
MSTRG.5152.1	turquoise
MSTRG.5169.2	red
MSTRG.5169.3	red
MSTRG.5187.1	turquoise
MSTRG.5259.1	red
MSTRG.5266.1	turquoise
MSTRG.5278.1	black
MSTRG.5299.1	brown
MSTRG.5334.1	green
MSTRG.5350.3	blue
MSTRG.5427.10	brown
MSTRG.545.2	blue
MSTRG.5561.1	turquoise
MSTRG.5675.1	turquoise
MSTRG.5746.2	yellow
MSTRG.5840.1	green
MSTRG.5845.1	green
MSTRG.5847.6	green
MSTRG.5917.1	brown
MSTRG.5917.2	grey
MSTRG.5948.1	blue
MSTRG.5960.4	red
MSTRG.6000.1	turquoise
MSTRG.6036.1	brown
MSTRG.6099.1	black
MSTRG.6124.1	brown
MSTRG.6236.1	turquoise
MSTRG.6236.2	turquoise
MSTRG.6354.1	brown
MSTRG.6471.2	blue
MSTRG.6471.3	blue
MSTRG.6471.4	blue
MSTRG.6472.1	brown
MSTRG.6473.2	red
MSTRG.6480.1	turquoise
MSTRG.6676.1	turquoise
MSTRG.6676.2	brown
MSTRG.6853.1	green
MSTRG.6871.2	turquoise
MSTRG.6969.3	brown
MSTRG.6969.5	brown
MSTRG.6980.1	turquoise
MSTRG.6986.1	turquoise
MSTRG.7006.1	blue
MSTRG.7021.1	blue
MSTRG.7098.2	blue
MSTRG.7133.1	turquoise
MSTRG.7133.2	blue
MSTRG.7221.1	blue
MSTRG.7316.1	green
MSTRG.7318.1	turquoise
MSTRG.7400.1	yellow
MSTRG.7417.1	turquoise
MSTRG.7672.1	brown
MSTRG.769.6	red
MSTRG.7732.1	blue
MSTRG.7758.1	grey
MSTRG.7758.2	red
MSTRG.7758.3	green
MSTRG.7758.4	yellow
MSTRG.7793.3	yellow
MSTRG.7846.1	turquoise
MSTRG.7891.5	turquoise
MSTRG.7935.2	yellow
MSTRG.7960.2	brown
MSTRG.8.1	red
MSTRG.8011.4	blue
MSTRG.8081.2	brown
MSTRG.8214.2	blue
MSTRG.825.1	black
MSTRG.8270.5	turquoise
MSTRG.8359.2	grey
MSTRG.8429.1	turquoise
MSTRG.8438.2	brown
MSTRG.8450.1	brown
MSTRG.8450.2	red
MSTRG.8450.3	blue
MSTRG.8509.1	blue
MSTRG.8543.1	blue
MSTRG.8617.5	red
MSTRG.8659.2	brown
MSTRG.8659.4	brown
MSTRG.8659.5	blue
MSTRG.8680.11	blue
MSTRG.8747.1	turquoise
MSTRG.8747.2	brown
MSTRG.8796.1	brown
MSTRG.8796.2	yellow
MSTRG.8800.1	grey
MSTRG.8836.2	blue
MSTRG.8849.1	green
MSTRG.8859.1	brown
MSTRG.8879.1	turquoise
MSTRG.8886.2	turquoise
MSTRG.8907.6	turquoise
MSTRG.8919.3	red
MSTRG.8972.1	brown
MSTRG.9015.1	green
MSTRG.9141.5	red
MSTRG.9172.1	blue
MSTRG.9244.1	grey
MSTRG.9543.2	brown
MSTRG.9631.1	turquoise
MSTRG.964.2	green
MSTRG.964.3	brown
MSTRG.964.6	green
MSTRG.964.7	turquoise
MSTRG.9681.1	blue
MSTRG.9789.1	turquoise
MSTRG.981.1	yellow
MSTRG.9859.1	turquoise

## Sheet: Table S3
Table S3. Summary for candidate lncRNAs in the blue module.
ID	KME	Candidate lncRNA
ENSGALT00010010441	0.961998	yes
ENSGALT00010049861	0.961182	yes
ENSGALT00010044436	0.955042	yes
ENSGALT00010030839	0.94857	yes
ENSGALT00010049854	0.946547	yes
ENSGALT00010010446	0.946509	yes
ENSGALT00010064962	0.945582	yes
ENSGALT00010035092	0.943877	yes
ENSGALT00010043704	0.943772	yes
ENSGALT00010055401	0.937456	yes
MSTRG.7098.2	0.936079	yes
ENSGALT00010068608	0.9347	yes
MSTRG.118.2	0.933044	yes
ENSGALT00010037142	0.929639	yes
ENSGALT00010036286	0.926606	yes
MSTRG.9172.1	0.92526	yes
MSTRG.7133.2	0.922683	yes
ENSGALT00010064035	0.920296	yes
ENSGALT00010063361	0.919856	yes
ENSGALT00010034674	0.919631	yes
ENSGALT00010053555	0.916872	yes
MSTRG.2152.3	0.909227	yes
ENSGALT00010030838	0.906272	yes
ENSGALT00010035111	0.902446	yes
ENSGALT00010033949	0.900991	yes
ENSGALT00010049916	0.900401	yes
ENSGALT00010041766	0.899408	yes
MSTRG.18784.5	0.897753	yes
ENSGALT00010017176	0.893147	yes
ENSGALT00010063363	0.890377	yes
ENSGALT00010063364	0.87176	yes
ENSGALT00010034564	0.870224	yes
ENSGALT00010044440	0.867076	yes
ENSGALT00010010286	0.866854	yes
ENSGALT00010047346	0.861576	yes
ENSGALT00010047919	0.857294	yes
ENSGALT00010009171	0.856145	yes
MSTRG.4330.2	0.850424	yes
MSTRG.3618.1	0.844975	yes
ENSGALT00010061698	0.843698	yes
ENSGALT00010063699	0.839915	yes
ENSGALT00010063692	0.837452	yes
ENSGALT00010035466	0.837152	yes
ENSGALT00010064837	0.835131	yes
ENSGALT00010063691	0.827355	yes
ENSGALT00010041392	0.809439	yes
MSTRG.17417.8	0.805538	yes
ENSGALT00010055608	0.801032	yes
MSTRG.10642.2	-0.806573	yes
MSTRG.17624.6	-0.815006	yes
MSTRG.10556.1	-0.933063	yes
ENSGALT00010070333	0.938937	no
ENSGALT00010020659	0.927109	no
ENSGALT00010009451	0.92287	no
ENSGALT00010030647	0.917752	no
ENSGALT00010063694	0.911644	no
MSTRG.1741.1	0.908505	no
MSTRG.18784.3	0.908482	no
ENSGALT00010023662	0.906474	no
ENSGALT00010053805	0.902547	no
ENSGALT00010056214	0.894323	no
ENSGALT00010069364	0.892362	no
ENSGALT00010064390	0.890632	no
ENSGALT00010057153	0.890149	no
MSTRG.8214.2	0.888896	no
ENSGALT00010018246	0.880049	no
MSTRG.18784.2	0.878386	no
ENSGALT00010027983	0.877176	no
ENSGALT00010026963	0.876087	no
ENSGALT00010017177	0.8714	no
ENSGALT00010022428	0.86171	no
ENSGALT00010028284	0.861468	no
ENSGALT00010041761	0.859487	no
ENSGALT00010018467	0.855101	no
ENSGALT00010043548	0.854058	no
ENSGALT00010001667	0.85292	no
ENSGALT00010026557	0.851338	no
ENSGALT00010064630	0.851115	no
ENSGALT00010063696	0.848942	no
ENSGALT00010047350	0.843031	no
ENSGALT00010011731	0.832691	no
ENSGALT00010036303	0.829584	no
ENSGALT00010043541	0.828771	no
ENSGALT00010008024	0.82877	no
ENSGALT00010018470	0.828185	no
MSTRG.15622.1	0.823221	no
MSTRG.5350.3	0.822432	no
ENSGALT00010065418	0.821363	no
ENSGALT00010043811	0.819235	no
ENSGALT00010001668	0.817304	no
MSTRG.12936.6	0.81615	no
ENSGALT00010009393	0.809836	no
ENSGALT00010022312	0.805302	no
ENSGALT00010041175	0.802141	no
ENSGALT00010053810	-0.806469	no

## Sheet: Table S4
Table S4. Summary for DEcircRNAs between the HBM and LBM groups.
ID	log2FoldChange	P value	Chr	Start	End	Strand
novel_circ_000035	-2.54206	0.0181738	10	10731863	10732607	+
novel_circ_000586	1.18687	0.024084	10	3524493	3547353	-
novel_circ_000630	-5.37413	0.000989004	10	3897270	3926381	+
novel_circ_000671	-1.48331	0.0396716	10	4196048	4197044	-
novel_circ_000673	-1.21164	0.016973	10	4196054	4197044	-
novel_circ_000674	-5.34696	0.000224548	10	4196059	4197044	-
novel_circ_000771	-2.05899	0.0457389	10	6875607	6876502	-
novel_circ_000801	-2.72182	0.0178368	10	7430863	7432915	-
novel_circ_000939	-4.27797	0.00361274	11	10447124	10457028	-
novel_circ_001062	-1.7014	0.0322616	11	15027407	15033558	+
novel_circ_001264	-3.47768	0.0448406	11	19155473	19171780	+
novel_circ_001275	-3.87943	0.0252769	11	19367653	19369149	-
novel_circ_001342	2.44492	0.0328927	11	295772	299633	-
novel_circ_001343	3.40359	0.0283128	11	295772	303836	-
novel_circ_001359	-1.90364	0.0452432	11	3006514	3007645	-
novel_circ_001557	-3.57898	0.0320316	11	7375210	7376640	-
novel_circ_001639	1.95447	0.0442299	12	11234138	11243660	-
novel_circ_001867	-2.00089	0.0232966	12	18796350	18798525	+
novel_circ_002032	3.49652	0.0212206	12	3645967	3647175	+
novel_circ_002267	3.93938	0.00164794	12	8433548	8445432	-
novel_circ_002431	3.70515	0.0329753	13	11780666	11801563	-
novel_circ_002459	4.35425	0.00810321	13	13007188	13018278	+
novel_circ_002517	-1.87106	0.0240981	13	14018521	14027321	+
novel_circ_002562	-1.2756	0.0316941	13	15514549	15519076	+
novel_circ_002765	4.26861	0.00958149	13	3629958	3655008	-
novel_circ_002769	2.57574	0.0179843	13	3642457	3655008	-
novel_circ_002800	-3.55275	0.00809302	13	7080444	7083028	+
novel_circ_002896	-2.75717	0.0469812	14	1091664	1096114	+
novel_circ_003008	3.79727	0.0353522	14	13045258	13051641	+
novel_circ_003069	3.73777	0.0374192	14	13835896	13839373	-
novel_circ_003469	1.76796	0.0192265	14	8093504	8094026	+
novel_circ_003558	2.43781	0.000153475	14	941645	943786	+
novel_circ_003633	-3.55837	0.0490629	15	1118518	1135783	-
novel_circ_003809	3.96254	0.0129399	15	4654422	4657907	+
novel_circ_003840	1.65473	0.0431299	15	499655	520600	+
novel_circ_003888	-2.76844	0.0266268	15	545097	547150	+
novel_circ_004132	2.84722	0.0359741	15	8881826	8884184	-
novel_circ_004305	-1.71992	0.0468352	17	10896807	10906106	+
novel_circ_004670	1.47893	0.0443047	17	9697423	9735081	-
novel_circ_004841	-21.8406	3.62656e-13	18	1191584	1236408	-
novel_circ_004845	-1.9875	0.0339662	18	1197281	1197904	-
novel_circ_004850	-23.6452	3.4801e-15	18	1197905	1276499	-
novel_circ_005402	-4.40788	0.00288055	19	6048620	6056766	-
novel_circ_005609	-1.35354	0.00225664	19	8449469	8452062	-
novel_circ_005775	-2.03993	0.0244249	1	104194994	104202037	+
novel_circ_005899	4.56843	0.000274942	1	106171217	106175483	-
novel_circ_006031	-1.46592	0.0119449	1	1087313	1087714	+
novel_circ_006606	0.953776	0.0285582	1	126640912	126648960	+
novel_circ_006687	-1.49052	0.0134059	1	130111311	130115449	-
novel_circ_006725	1.75569	0.00860281	1	130383748	130402311	+
novel_circ_006728	1.49013	0.0147484	1	130388023	130402311	+
novel_circ_006811	3.51951	0.0302517	1	132437672	132450966	-
novel_circ_006998	-2.96312	0.0315579	1	137435027	137438715	+
novel_circ_006999	-4.62848	0.00220807	1	137435027	137439409	+
novel_circ_007137	1.64988	0.0104998	1	14015033	14015880	+
novel_circ_007377	-1.45456	0.0386642	1	146156719	146159060	+
novel_circ_007446	-2.73295	0.00470634	1	152682823	152705898	-
novel_circ_007832	3.83153	0.00632483	1	166406246	166414062	+
novel_circ_007893	1.16054	0.0231161	1	167695239	167699514	+
novel_circ_007935	-3.92422	0.0148905	1	168654483	168661740	+
novel_circ_007956	3.96152	0.0349005	1	168882983	168919492	+
novel_circ_007963	-1.7248	0.0177665	1	168948600	168949882	+
novel_circ_007974	2.64364	0.023232	1	169034828	169041396	-
novel_circ_008505	-2.39034	0.000111841	1	187648339	187656332	+
novel_circ_008506	-2.69663	1.10973e-06	1	187648339	187673303	+
novel_circ_008508	-2.74335	2.55146e-05	1	187648339	187694704	+
novel_circ_008514	-2.58441	0.0415195	1	187655962	187673303	+
novel_circ_008760	-2.78809	0.0449215	1	195529267	195536591	+
novel_circ_008895	-1.70266	0.0302819	1	23390469	23400750	+
novel_circ_009175	-1.355	0.0475333	1	35248913	35255568	-
novel_circ_009292	3.8496	0.0449485	1	38883441	38903456	+
novel_circ_009419	1.83759	0.000116232	1	45125472	45131124	+
novel_circ_009420	2.51053	0.0017678	1	45125472	45136932	+
novel_circ_009430	2.20116	5.87187e-05	1	45174103	45177434	+
novel_circ_009717	-4.17276	0.00692841	1	51971780	51979762	+
novel_circ_009779	-3.8476	0.0149027	1	53732542	53737303	-
novel_circ_010006	-1.24289	0.0135424	1	59767032	59772953	+
novel_circ_010133	3.66971	0.00530427	1	63179340	63191005	+
novel_circ_010234	-2.71189	0.0405184	1	66568251	66579682	+
novel_circ_010587	-1.7341	0.0187238	1	74695641	74696785	-
novel_circ_010596	-3.79928	0.0271483	1	74725719	74742336	-
novel_circ_010626	4.78366	0.00202314	1	75665703	75666906	-
novel_circ_010817	-3.58903	0.0325962	1	79819204	79819681	-
novel_circ_010893	-2.90136	0.0444014	1	82649758	82657270	+
novel_circ_011338	2.10508	0.0140312	20	11561650	11571214	-
novel_circ_011491	-3.73274	0.0221299	20	2463219	2464805	-
novel_circ_011577	4.27473	0.00363547	20	6178277	6203802	+
novel_circ_011993	-3.23822	0.031072	21	5462097	5464150	-
novel_circ_012070	-4.05148	0.00398274	21	6629392	6647826	+
novel_circ_012090	-3.38672	0.00986819	22	1267165	1269703	+
novel_circ_012229	2.69619	0.0198378	22	4570350	4571839	+
novel_circ_012231	2.20928	0.0304518	22	4570534	4571839	+
novel_circ_012883	-3.49656	1.95516e-05	26	122337	124213	-
novel_circ_012919	-1.11453	0.0282756	26	191039	196369	+
novel_circ_012964	3.49211	4.45669e-06	26	2706873	2715091	+
novel_circ_013278	2.21649	0.0467366	27	3647887	3649431	+
novel_circ_013306	4.52886	0.00464833	27	4257659	4260192	-
novel_circ_013467	-0.966458	0.0296808	28	2560988	2561570	+
novel_circ_013862	-1.83816	0.0311631	2	105996932	106001380	+
novel_circ_013883	-2.67328	0.0389714	2	107183711	107189079	+
novel_circ_013963	4.71325	0.00129554	2	110852496	110865039	+
novel_circ_013995	3.73583	0.00996362	2	112531503	112535208	+
novel_circ_014211	1.00109	0.0466757	2	120601190	120602087	+
novel_circ_014227	1.81686	0.0157747	2	122273216	122278245	+
novel_circ_014476	-2.6717	0.0317268	2	128225796	128229051	-
novel_circ_014484	-3.24195	0.0234586	2	128478912	128479308	-
novel_circ_014814	0.848461	0.0429046	2	14194791	14195545	+
novel_circ_014911	4.03076	0.0187526	2	144742993	144745086	-
novel_circ_015057	-1.39969	0.0281448	2	148597458	148612364	+
novel_circ_015193	2.09736	0.0270511	2	16664461	16670026	+
novel_circ_015218	2.71717	0.00487321	2	16871180	16884861	-
novel_circ_015228	1.86594	0.0389268	2	17505161	17536997	+
novel_circ_015240	-3.43846	0.0328255	2	17864141	17886644	-
novel_circ_015287	-3.61028	0.0431301	2	18530597	18549279	-
novel_circ_015328	2.45539	0.0421007	2	19927265	19933597	+
novel_circ_015707	1.10246	0.0409765	2	32133922	32144502	+
novel_circ_015749	-3.83046	0.0172046	2	33163566	33184447	+
novel_circ_015776	1.85061	0.00807913	2	34268409	34309026	-
novel_circ_015779	4.79592	0.00018239	2	34281044	34309026	-
novel_circ_015792	3.68527	0.0441246	2	34578264	34593795	-
novel_circ_015815	1.6247	0.0399471	2	35141973	35148021	-
novel_circ_015852	-2.52247	0.0212464	2	37552744	37553243	+
novel_circ_015898	-4.60294	0.000613108	2	3929318	3931451	-
novel_circ_016463	3.58229	0.0369614	2	55050148	55053690	+
novel_circ_016517	-4.91082	0.000258159	2	55593906	55594820	+
novel_circ_016545	3.63591	0.0472516	2	5569399	5569869	+
novel_circ_016670	-2.54853	0.0132052	2	59133622	59136836	-
novel_circ_016673	2.07828	0.011572	2	59316484	59317232	+
novel_circ_016941	-1.20236	0.0347672	2	67265489	67267466	-
novel_circ_016988	2.29906	0.0185044	2	67990968	67993822	-
novel_circ_017142	3.77287	0.0221028	2	79349419	79368112	-
novel_circ_017500	4.07727	0.0158938	2	93234300	93244541	+
novel_circ_017611	-3.61509	0.0426422	2	97708697	97713658	+
novel_circ_017808	3.81193	0.0484796	34	1107915	1114150	-
novel_circ_017999	24.1113	9.9982e-16	35	69549	112057	+
novel_circ_018004	23.2733	9.44696e-15	35	78974	112057	+
novel_circ_018007	23.1602	1.27226e-14	35	84292	112057	+
novel_circ_018066	2.28385	0.0443024	38	145580	149861	-
novel_circ_018070	-2.37004	0.0225747	38	148608	149861	-
novel_circ_018197	-2.04645	0.0243349	3	103544826	103545131	+
novel_circ_018337	3.4508	0.00574956	3	104927176	104928752	+
novel_circ_018415	1.40929	0.0425285	3	106947574	106951766	+
novel_circ_018432	4.01706	0.0111045	3	107350021	107351029	+
novel_circ_018476	-1.25668	0.00547928	3	109688449	109692138	-
novel_circ_018479	-1.64402	0.00627588	3	109690288	109692138	-
novel_circ_018944	1.46246	0.00365199	3	2119816	2127374	+
novel_circ_018955	3.48413	0.0315558	3	21377655	21405966	-
novel_circ_018983	3.246	0.0286455	3	21748458	21752652	+
novel_circ_019072	1.69563	0.00497117	3	2376227	2401268	-
novel_circ_019107	1.43605	0.00960931	3	2456623	2464787	-
novel_circ_019138	2.17233	0.0391299	3	25116271	25145901	+
novel_circ_019150	2.31765	0.0224106	3	2518146	2519151	+
novel_circ_019178	-1.39624	0.0493528	3	26287656	26298413	+
novel_circ_019192	2.75954	0.000838243	3	26645607	26657939	+
novel_circ_019350	2.7716	0.0231726	3	30911464	30914671	-
novel_circ_019450	-1.13775	0.0268266	3	32060567	32085419	-
novel_circ_019550	-4.02924	0.0084618	3	34862825	34898574	-
novel_circ_019679	2.99543	0.0297094	3	38566138	38572967	+
novel_circ_019991	-1.69406	0.0243476	3	46274948	46276275	-
novel_circ_020394	-4.02922	0.0103765	3	56202750	56207170	-
novel_circ_020539	-3.51261	0.0451135	3	60546250	60551042	+
novel_circ_020589	3.67531	0.0428116	3	62167303	62215090	+
novel_circ_020626	-2.80825	0.0446107	3	64323375	64371962	+
novel_circ_020652	1.87702	0.00147901	3	65650911	65657235	+
novel_circ_020796	-1.70217	0.0216706	3	6956505	6960022	+
novel_circ_020891	-3.65297	0.0407053	3	75011880	75049023	+
novel_circ_020893	-2.2776	0.0402531	3	75142507	75146212	+
novel_circ_020938	4.16168	0.0125032	3	76082588	76091199	-
novel_circ_021027	-1.08842	0.0452529	3	7854965	7856931	-
novel_circ_021134	-1.01679	0.0453488	3	81454881	81462232	-
novel_circ_021138	-3.5691	0.0223589	3	81454881	81475693	-
novel_circ_021145	-1.98733	0.00319877	3	81460395	81462232	-
novel_circ_021170	3.9967	0.0131465	3	81658979	81693050	-
novel_circ_021190	1.86582	0.00148378	3	82306098	82311041	-
novel_circ_021354	-3.33427	0.0121436	3	87879811	87884960	+
novel_circ_021530	3.30925	0.0192233	3	9436392	9439018	+
novel_circ_021670	2.79398	0.0145429	3	99319597	99321587	-
novel_circ_021975	-3.38004	0.0273608	4	18301721	18325037	-
novel_circ_021993	1.74267	0.0154414	4	1930325	1932734	+
novel_circ_022521	3.86773	0.0292586	4	33630305	33635517	-
novel_circ_022604	4.8154	0.00188496	4	34822782	34825149	-
novel_circ_022672	-3.13315	0.0470435	4	38328737	38335167	+
novel_circ_023116	3.95085	0.0252569	4	5169903	5190795	+
novel_circ_023274	-1.16772	0.0453556	4	57778502	57785450	+
novel_circ_023344	-2.46636	0.0126141	4	59858178	59924908	-
novel_circ_023563	2.94955	0.0327282	4	65727111	65728005	-
novel_circ_023598	2.69326	0.0020043	4	66300778	66306719	-
novel_circ_023728	3.84366	0.0462592	4	69721060	69739667	+
novel_circ_023729	2.40055	0.0236021	4	69721060	69746783	+
novel_circ_023741	4.20465	0.0119699	4	69778916	69792575	+
novel_circ_023824	-1.36491	0.0404851	4	75980025	75987535	+
novel_circ_024016	-3.7236	0.0329106	4	8324180	8367206	-
novel_circ_024039	2.07582	0.045446	4	84236061	84258472	+
novel_circ_024206	2.79033	0.024217	4	89217521	89227759	-
novel_circ_024237	-2.10538	0.00350104	4	89505692	89510695	+
novel_circ_024257	-2.39112	0.0319829	4	89609436	89617498	+
novel_circ_024502	-2.90366	0.0453321	5	12937318	12946934	-
novel_circ_024973	3.24589	0.02602	5	25031508	25036875	-
novel_circ_024988	-3.17775	0.00474099	5	25185442	25187446	+
novel_circ_025597	5.00599	0.000447268	5	37815058	37815804	+
novel_circ_025632	1.55451	0.0188511	5	38379601	38380793	+
novel_circ_025659	4.48803	0.000550755	5	40185012	40223635	-
novel_circ_025703	-2.59523	0.000777708	5	42623579	42624389	-
novel_circ_025858	3.13475	0.0125295	5	47369317	47369682	-
novel_circ_025859	2.26922	0.0440587	5	47369317	47369685	-
novel_circ_025866	1.3153	0.0309018	5	47471102	47495551	-
novel_circ_025868	-3.13623	0.0397346	5	47488790	47490822	-
novel_circ_025873	3.81193	0.0484796	5	47488790	47495586	-
novel_circ_025924	-1.34306	0.0301288	5	4844403	4865251	-
novel_circ_025967	2.09125	0.02615	5	490800	491375	-
novel_circ_025987	2.2254	0.0120131	5	49359916	49366110	+
novel_circ_026087	-2.20015	0.0192328	5	52257599	52266896	-
novel_circ_026225	5.53721	5.96576e-05	5	55172500	55173145	-
novel_circ_026369	-3.84445	0.0131058	5	58001534	58005568	+
novel_circ_026540	-3.19919	0.0389054	5	7725836	7726836	-
novel_circ_026721	-3.08111	0.000112934	6	10273684	10289752	-
novel_circ_026844	-1.69194	0.0120363	6	11969256	11970231	-
novel_circ_026869	-1.54265	0.0236938	6	12634505	12635586	+
novel_circ_027038	1.13875	0.02745	6	16929442	16936589	+
novel_circ_027186	2.55346	0.0271126	6	20488496	20499701	+
novel_circ_027351	2.48013	0.0444056	6	23239083	23246692	-
novel_circ_027571	3.6704	0.0440385	6	30597894	30631731	-
novel_circ_027635	1.45423	0.0137955	6	3134695	3160371	+
novel_circ_027993	2.43573	0.0101898	6	7377944	7400414	+
novel_circ_028218	-3.73191	0.0212469	7	12195882	12197570	+
novel_circ_028253	1.32074	0.0321368	7	13236630	13244808	-
novel_circ_028328	-3.11812	0.0346518	7	14764655	14765380	+
novel_circ_028600	-3.21808	0.0241833	7	14875454	14886660	+
novel_circ_028915	1.59237	0.0193788	7	16286952	16294679	+
novel_circ_029295	-3.20609	0.0467863	7	24982856	24992547	+
novel_circ_029602	3.42371	0.0282242	7	32364202	32379665	+
novel_circ_029639	-3.44256	0.00518174	7	3382212	3447972	-
novel_circ_029684	2.2233	0.0188518	7	34759817	34761296	+
novel_circ_030244	3.26918	0.0212113	8	10636297	10637086	+
novel_circ_030572	2.51374	0.0435082	8	1478418	1480444	+
novel_circ_030684	2.55574	0.047402	8	18736185	18739488	+
novel_circ_030692	-1.34663	0.0288118	8	18946972	18948056	+
novel_circ_030769	1.29123	0.0233659	8	2092849	2093395	-
novel_circ_030810	3.10319	0.043984	8	23517025	23528473	-
novel_circ_030847	1.40077	0.0292747	8	2386985	2408896	+
novel_circ_030925	-6.01976	0.0453326	8	25429257	25430353	-
novel_circ_030926	-7.13687	0.0175561	8	25429257	25433219	-
novel_circ_031287	-2.59854	0.0126722	8	5223257	5229778	-
novel_circ_031467	4.68873	0.00280562	9	10460877	10491638	-
novel_circ_031493	1.64242	0.0421431	9	11189402	11202973	-
novel_circ_032284	3.64222	0.0114414	9	9884608	9893569	+
novel_circ_032417	1.96287	0.0348531	MU179261.1	131777	132256	+
novel_circ_032545	-2.94597	0.0213994	W	333443	357535	-
novel_circ_032707	-3.12175	0.0330101	Z	10850185	10857872	-
novel_circ_032739	1.12017	0.0360861	Z	1160706	1164626	+
novel_circ_032746	-3.65932	0.026516	Z	11910018	11927878	+
novel_circ_032864	-3.59349	0.00735307	Z	1669845	1675112	-
novel_circ_032930	1.9735	0.0201297	Z	21053616	21060947	-
novel_circ_033076	-3.08891	0.0339504	Z	25272973	25275510	+
novel_circ_033215	-1.53841	0.0169551	Z	28577382	28594924	+
novel_circ_033306	2.64296	0.0497254	Z	34144598	34156027	+
novel_circ_033499	1.60957	0.0487451	Z	42333437	42341767	-
novel_circ_033500	3.07929	0.000713504	Z	42333437	42343432	-
novel_circ_033520	3.15922	0.0460037	Z	42800585	42809654	+
novel_circ_033566	1.94097	0.0197291	Z	44894016	44921390	-
novel_circ_033725	2.16582	0.00118888	Z	51321850	51342109	+
novel_circ_033777	3.5888	0.016211	Z	54394698	54412847	+

## Sheet: Table S5 
Table S5. KEGG analysis of DEcircRNAs.
KEGG_A_class	KEGG_B_class	Pathway	out (110)	All (6622)	P value	Pathway ID	Genes
Environmental Information Processing	Signal transduction	VEGF signaling pathway	6	63	0.000576935	ko04370	ENSGALG00010005416;ENSGALG00010009159;ENSGALG00010020455;ENSGALG00010021244;ENSGALG00010024358;ENSGALG00010027041
Environmental Information Processing	Signal transduction	MAPK signaling pathway	11	259	0.00365378	ko04010	ENSGALG00010005416;ENSGALG00010011625;ENSGALG00010020386;ENSGALG00010020455;ENSGALG00010021244;ENSGALG00010021335;ENSGALG00010022485;ENSGALG00010023887;ENSGALG00010024358;ENSGALG00010027041;ENSGALG00010027907
Organismal Systems	Immune system	C-type lectin receptor signaling pathway	6	90	0.00368299	ko04625	ENSGALG00010005416;ENSGALG00010010352;ENSGALG00010021244;ENSGALG00010021335;ENSGALG00010024358;ENSGALG00010027041
Organismal Systems	Circulatory system	Adrenergic signaling in cardiomyocytes	7	131	0.00593935	ko04261	ENSGALG00010001711;ENSGALG00010022485;ENSGALG00010024153;ENSGALG00010024358;ENSGALG00010024570;ENSGALG00010027041;ENSGALG00010027095
Cellular Processes	Cell growth and death	Oocyte meiosis	6	102	0.00678816	ko04114	ENSGALG00010005416;ENSGALG00010011703;ENSGALG00010015876;ENSGALG00010021244;ENSGALG00010024358;ENSGALG00010027041
Cellular Processes	Cell growth and death	Cell cycle	6	121	0.0150561	ko04110	ENSGALG00010002530;ENSGALG00010003714;ENSGALG00010003900;ENSGALG00010007916;ENSGALG00010011703;ENSGALG00010015876
Cellular Processes	Cell growth and death	Cellular senescence	7	160	0.0167954	ko04218	ENSGALG00010003900;ENSGALG00010005416;ENSGALG00010021244;ENSGALG00010021335;ENSGALG00010022667;ENSGALG00010024358;ENSGALG00010027041
Cellular Processes	Cellular community - eukaryotes	Signaling pathways regulating pluripotency of stem cells	3	39	0.0264302	ko04550	ENSGALG00010008321;ENSGALG00010009850;ENSGALG00010020540
Environmental Information Processing	Signal transduction	Wnt signaling pathway	6	154	0.0425768	ko04310	ENSGALG00010000350;ENSGALG00010005416;ENSGALG00010015876;ENSGALG00010017665;ENSGALG00010021244;ENSGALG00010021335
Human Diseases	Infectious disease: bacterial	Tuberculosis	4	80	0.0435426	ko05152	ENSGALG00010003556;ENSGALG00010003707;ENSGALG00010024416;ENSGALG00010027164

## Sheet: Table S6
Table S6. CircRNA in different modules.
ID	ModuleColor
novel_circ_000300	turquoise
novel_circ_000594	turquoise
novel_circ_000674	green
novel_circ_001062	brown
novel_circ_002820	red
novel_circ_003182	red
novel_circ_003494	black
novel_circ_004351	turquoise
novel_circ_005884	turquoise
novel_circ_007377	turquoise
novel_circ_008757	brown
novel_circ_009720	turquoise
novel_circ_010354	brown
novel_circ_011531	turquoise
novel_circ_012883	brown
novel_circ_014180	blue
novel_circ_017735	black
novel_circ_017801	black
novel_circ_017879	turquoise
novel_circ_017964	turquoise
novel_circ_018009	turquoise
novel_circ_018458	turquoise
novel_circ_019254	brown
novel_circ_020350	turquoise
novel_circ_021047	blue
novel_circ_022804	turquoise
novel_circ_022817	turquoise
novel_circ_027729	yellow
novel_circ_028634	turquoise
novel_circ_029762	brown
novel_circ_032349	turquoise
novel_circ_032350	yellow
novel_circ_033536	brown
novel_circ_003071	red
novel_circ_006902	turquoise
novel_circ_008505	brown
novel_circ_015733	turquoise
novel_circ_018215	red
novel_circ_018643	yellow
novel_circ_019991	turquoise
novel_circ_023560	blue
novel_circ_027948	blue
novel_circ_000811	black
novel_circ_001359	green
novel_circ_002348	green
novel_circ_004971	turquoise
novel_circ_013462	blue
novel_circ_018268	blue
novel_circ_019985	red
novel_circ_020908	turquoise
novel_circ_025703	turquoise
novel_circ_006029	black
novel_circ_013738	green
novel_circ_013968	black
novel_circ_018077	blue
novel_circ_018303	brown
novel_circ_018479	brown
novel_circ_020459	turquoise
novel_circ_022086	blue
novel_circ_024138	green
novel_circ_027249	turquoise
novel_circ_029062	red
novel_circ_030698	blue
novel_circ_032688	brown
novel_circ_034212	turquoise
novel_circ_000592	turquoise
novel_circ_002648	turquoise
novel_circ_003662	turquoise
novel_circ_007715	turquoise
novel_circ_009562	turquoise
novel_circ_010857	red
novel_circ_011779	turquoise
novel_circ_012195	black
novel_circ_014259	turquoise
novel_circ_015619	blue
novel_circ_018596	green
novel_circ_019582	turquoise
novel_circ_020673	red
novel_circ_021203	blue
novel_circ_021972	yellow
novel_circ_022267	red
novel_circ_026332	blue
novel_circ_027927	turquoise
novel_circ_028743	turquoise
novel_circ_031445	brown
novel_circ_001429	brown
novel_circ_002978	yellow
novel_circ_003394	turquoise
novel_circ_003670	turquoise
novel_circ_004281	red
novel_circ_004733	green
novel_circ_004858	black
novel_circ_008234	blue
novel_circ_008508	brown
novel_circ_009308	black
novel_circ_009605	turquoise
novel_circ_012919	yellow
novel_circ_013683	turquoise
novel_circ_015057	turquoise
novel_circ_015750	blue
novel_circ_015753	black
novel_circ_016188	green
novel_circ_016311	brown
novel_circ_018311	yellow
novel_circ_018772	red
novel_circ_021017	turquoise
novel_circ_024377	yellow
novel_circ_024839	turquoise
novel_circ_024897	turquoise
novel_circ_026721	green
novel_circ_027109	brown
novel_circ_029533	blue
novel_circ_032319	red
novel_circ_033688	brown
novel_circ_002553	turquoise
novel_circ_006550	blue
novel_circ_007711	turquoise
novel_circ_009509	yellow
novel_circ_013807	brown
novel_circ_018332	blue
novel_circ_021333	turquoise
novel_circ_024398	yellow
novel_circ_025924	green
novel_circ_026844	brown
novel_circ_030692	turquoise
novel_circ_033215	red
novel_circ_001213	red
novel_circ_003739	red
novel_circ_004960	brown
novel_circ_006725	turquoise
novel_circ_009850	turquoise
novel_circ_010135	yellow
novel_circ_011640	yellow
novel_circ_012686	turquoise
novel_circ_013474	black
novel_circ_013646	turquoise
novel_circ_013736	black
novel_circ_014251	turquoise
novel_circ_016793	green
novel_circ_017737	brown
novel_circ_017976	turquoise
novel_circ_018920	turquoise
novel_circ_024237	turquoise
novel_circ_026199	yellow
novel_circ_026333	turquoise
novel_circ_026575	turquoise
novel_circ_027462	yellow
novel_circ_030481	turquoise
novel_circ_031303	yellow
novel_circ_033440	turquoise
novel_circ_034045	turquoise
novel_circ_001724	blue
novel_circ_007636	blue
novel_circ_007864	turquoise
novel_circ_008722	black
novel_circ_008870	turquoise
novel_circ_010433	blue
novel_circ_011230	blue
novel_circ_011692	turquoise
novel_circ_013715	red
novel_circ_014878	black
novel_circ_014962	brown
novel_circ_016302	red
novel_circ_016687	brown
novel_circ_016764	brown
novel_circ_018031	blue
novel_circ_018366	turquoise
novel_circ_024886	brown
novel_circ_025632	turquoise
novel_circ_025716	brown
novel_circ_025771	brown
novel_circ_026567	yellow
novel_circ_028172	turquoise
novel_circ_031674	blue
novel_circ_033346	turquoise
novel_circ_000671	green
novel_circ_003570	blue
novel_circ_003931	turquoise
novel_circ_004836	yellow
novel_circ_006031	turquoise
novel_circ_008364	turquoise
novel_circ_008554	blue
novel_circ_009154	turquoise
novel_circ_009700	blue
novel_circ_010070	blue
novel_circ_012159	green
novel_circ_013655	green
novel_circ_013814	turquoise
novel_circ_014291	turquoise
novel_circ_014368	turquoise
novel_circ_014392	turquoise
novel_circ_016072	turquoise
novel_circ_017301	turquoise
novel_circ_017396	green
novel_circ_019147	turquoise
novel_circ_019855	red
novel_circ_020662	blue
novel_circ_020714	turquoise
novel_circ_021648	turquoise
novel_circ_021913	yellow
novel_circ_022688	turquoise
novel_circ_022757	blue
novel_circ_023274	turquoise
novel_circ_023435	green
novel_circ_024802	turquoise
novel_circ_030001	yellow
novel_circ_030298	turquoise
novel_circ_031341	green
novel_circ_032015	turquoise
novel_circ_032357	blue
novel_circ_034257	turquoise
novel_circ_000293	turquoise
novel_circ_002496	turquoise
novel_circ_005570	green
novel_circ_006256	blue
novel_circ_006531	turquoise
novel_circ_007236	blue
novel_circ_007270	brown
novel_circ_009175	green
novel_circ_010313	blue
novel_circ_010659	red
novel_circ_013513	turquoise
novel_circ_014389	turquoise
novel_circ_016353	green
novel_circ_017877	turquoise
novel_circ_019887	turquoise
novel_circ_020948	turquoise
novel_circ_022395	turquoise
novel_circ_023168	green
novel_circ_023510	turquoise
novel_circ_025490	turquoise
novel_circ_025913	green
novel_circ_027265	brown
novel_circ_027951	blue
novel_circ_028132	green
novel_circ_029079	green
novel_circ_029492	turquoise
novel_circ_032130	turquoise
novel_circ_032591	turquoise
novel_circ_033014	turquoise
novel_circ_000127	black
novel_circ_003506	black
novel_circ_007775	turquoise
novel_circ_009333	turquoise
novel_circ_009714	turquoise
novel_circ_013107	blue
novel_circ_013832	brown
novel_circ_014134	turquoise
novel_circ_015141	turquoise
novel_circ_015206	black
novel_circ_017267	brown
novel_circ_017351	green
novel_circ_018554	green
novel_circ_018891	turquoise
novel_circ_018959	turquoise
novel_circ_020727	turquoise
novel_circ_021027	brown
novel_circ_021161	turquoise
novel_circ_022756	red
novel_circ_023111	turquoise
novel_circ_026197	red
novel_circ_026678	red
novel_circ_028901	green
novel_circ_029643	turquoise
novel_circ_030114	turquoise
novel_circ_030218	blue
novel_circ_032638	turquoise
novel_circ_032699	brown
novel_circ_004670	turquoise
novel_circ_004691	blue
novel_circ_006577	red
novel_circ_007800	turquoise
novel_circ_008696	turquoise
novel_circ_009585	turquoise
novel_circ_010158	turquoise
novel_circ_010246	turquoise
novel_circ_011165	yellow
novel_circ_014380	turquoise
novel_circ_014515	turquoise
novel_circ_016553	turquoise
novel_circ_016564	red
novel_circ_018423	turquoise
novel_circ_018474	brown
novel_circ_019202	green
novel_circ_019443	turquoise
novel_circ_026126	turquoise
novel_circ_026508	blue
novel_circ_027305	brown
novel_circ_027636	yellow
novel_circ_030098	brown
novel_circ_031018	turquoise
novel_circ_031935	yellow
novel_circ_032571	brown
novel_circ_032572	turquoise
novel_circ_032869	turquoise
novel_circ_001373	brown
novel_circ_001926	turquoise
novel_circ_002181	turquoise
novel_circ_003576	turquoise
novel_circ_004539	turquoise
novel_circ_005260	brown
novel_circ_005363	yellow
novel_circ_006533	green
novel_circ_009350	red
novel_circ_009527	turquoise
novel_circ_013608	turquoise
novel_circ_013855	red
novel_circ_015250	blue
novel_circ_016692	turquoise
novel_circ_017530	black
novel_circ_017731	red
novel_circ_018889	turquoise
novel_circ_019248	turquoise
novel_circ_022172	yellow
novel_circ_022259	black
novel_circ_022374	red
novel_circ_025115	green
novel_circ_026231	turquoise
novel_circ_028253	turquoise
novel_circ_030822	black
novel_circ_032606	turquoise
novel_circ_033189	turquoise
novel_circ_001964	turquoise
novel_circ_002190	turquoise
novel_circ_003098	turquoise
novel_circ_003879	yellow
novel_circ_004726	red
novel_circ_004942	brown
novel_circ_006626	red
novel_circ_007611	turquoise
novel_circ_008773	red
novel_circ_009561	yellow
novel_circ_014871	yellow
novel_circ_015393	blue
novel_circ_015420	blue
novel_circ_016117	turquoise
novel_circ_016941	turquoise
novel_circ_020260	turquoise
novel_circ_021727	brown
novel_circ_022462	turquoise
novel_circ_023824	brown
novel_circ_026067	black
novel_circ_029810	turquoise
novel_circ_032339	yellow
novel_circ_032486	turquoise
novel_circ_032625	black
novel_circ_033466	turquoise
novel_circ_001603	yellow
novel_circ_002738	black
novel_circ_004577	yellow
novel_circ_006328	turquoise
novel_circ_006885	green
novel_circ_007443	blue
novel_circ_008595	turquoise
novel_circ_009414	turquoise
novel_circ_011875	red
novel_circ_012567	yellow
novel_circ_012601	yellow
novel_circ_013079	black
novel_circ_013893	brown
novel_circ_014181	turquoise
novel_circ_016920	turquoise
novel_circ_017763	yellow
novel_circ_018879	turquoise
novel_circ_020599	red
novel_circ_022779	blue
novel_circ_022885	brown
novel_circ_027043	turquoise
novel_circ_027056	turquoise
novel_circ_027698	yellow
novel_circ_029386	blue
novel_circ_030149	turquoise
novel_circ_030683	blue
novel_circ_030823	brown
novel_circ_001012	blue
novel_circ_001725	yellow
novel_circ_002562	green
novel_circ_002943	blue
novel_circ_005372	turquoise
novel_circ_007412	green
novel_circ_007482	black
novel_circ_008455	red
novel_circ_008481	black
novel_circ_008804	black
novel_circ_009076	brown
novel_circ_009236	turquoise
novel_circ_014058	turquoise
novel_circ_017163	red
novel_circ_019022	red
novel_circ_021205	green
novel_circ_023258	turquoise
novel_circ_023670	black
novel_circ_024253	red
novel_circ_024288	green
novel_circ_026186	green
novel_circ_026263	black
novel_circ_026306	turquoise
novel_circ_026443	green
novel_circ_028201	turquoise
novel_circ_028284	turquoise
novel_circ_028915	turquoise
novel_circ_030135	blue
novel_circ_031928	turquoise
novel_circ_032240	red
novel_circ_033624	red
novel_circ_000698	yellow
novel_circ_001665	turquoise
novel_circ_001818	turquoise
novel_circ_002492	turquoise
novel_circ_011385	red
novel_circ_011895	blue
novel_circ_012058	turquoise
novel_circ_013371	turquoise
novel_circ_020110	green
novel_circ_021685	blue
novel_circ_021990	red
novel_circ_022694	turquoise
novel_circ_025736	turquoise
novel_circ_025964	green
novel_circ_026010	black
novel_circ_032278	brown
novel_circ_033171	turquoise
novel_circ_033482	turquoise
novel_circ_005609	brown
novel_circ_007329	green
novel_circ_010485	black
novel_circ_011232	yellow
novel_circ_012454	turquoise
novel_circ_013457	brown
novel_circ_014766	red
novel_circ_015815	turquoise
novel_circ_016140	turquoise
novel_circ_019660	turquoise
novel_circ_020822	brown
novel_circ_025866	turquoise
novel_circ_032603	blue
novel_circ_033725	turquoise
novel_circ_001055	turquoise
novel_circ_003302	turquoise
novel_circ_006724	turquoise
novel_circ_007293	turquoise
novel_circ_012447	green
novel_circ_013451	brown
novel_circ_014502	yellow
novel_circ_015046	blue
novel_circ_020652	turquoise
novel_circ_020823	green
novel_circ_023267	turquoise
novel_circ_031639	turquoise
novel_circ_033323	green
novel_circ_004168	turquoise
novel_circ_006293	turquoise
novel_circ_006687	turquoise
novel_circ_008279	grey
novel_circ_012030	red
novel_circ_013542	turquoise
novel_circ_016993	turquoise
novel_circ_017619	brown
novel_circ_019142	turquoise
novel_circ_022851	brown
novel_circ_023266	turquoise
novel_circ_024337	turquoise
novel_circ_025146	red
novel_circ_026723	turquoise
novel_circ_027847	turquoise
novel_circ_029852	blue
novel_circ_031384	turquoise
novel_circ_033129	yellow
novel_circ_006046	blue
novel_circ_008065	blue
novel_circ_008483	blue
novel_circ_011198	yellow
novel_circ_012977	turquoise
novel_circ_014723	green
novel_circ_018049	turquoise
novel_circ_020095	brown
novel_circ_020431	black
novel_circ_022362	turquoise
novel_circ_025247	turquoise
novel_circ_026938	turquoise
novel_circ_027038	turquoise
novel_circ_028600	turquoise
novel_circ_028928	yellow
novel_circ_033365	turquoise
novel_circ_033790	turquoise
novel_circ_000883	turquoise
novel_circ_001307	turquoise
novel_circ_004356	black
novel_circ_009268	turquoise
novel_circ_012537	black
novel_circ_014968	green
novel_circ_015142	red
novel_circ_015700	green
novel_circ_016342	blue
novel_circ_017628	red
novel_circ_018341	brown
novel_circ_020410	brown
novel_circ_020729	turquoise
novel_circ_021341	turquoise
novel_circ_023665	turquoise
novel_circ_025159	turquoise
novel_circ_026954	brown
novel_circ_027520	black
novel_circ_000432	green
novel_circ_001209	brown
novel_circ_004801	red
novel_circ_004867	black
novel_circ_005371	turquoise
novel_circ_007084	yellow
novel_circ_009383	turquoise
novel_circ_011384	green
novel_circ_014227	turquoise
novel_circ_016878	turquoise
novel_circ_017315	turquoise
novel_circ_017869	turquoise
novel_circ_018524	turquoise
novel_circ_019417	turquoise
novel_circ_020831	red
novel_circ_022720	turquoise
novel_circ_024649	turquoise
novel_circ_025372	turquoise
novel_circ_026518	turquoise
novel_circ_027372	black
novel_circ_030818	black
novel_circ_007082	yellow
novel_circ_008495	red
novel_circ_008820	turquoise
novel_circ_010132	yellow
novel_circ_013030	turquoise
novel_circ_016747	blue
novel_circ_016864	green
novel_circ_018476	brown
novel_circ_019703	brown
novel_circ_020161	yellow
novel_circ_022170	yellow
novel_circ_027817	turquoise
novel_circ_033896	turquoise
novel_circ_034029	red
novel_circ_006765	black
novel_circ_008363	turquoise
novel_circ_015149	turquoise
novel_circ_019450	brown
novel_circ_020782	brown
novel_circ_021948	turquoise
novel_circ_023020	yellow
novel_circ_023240	black
novel_circ_024896	red
novel_circ_028310	turquoise
novel_circ_006763	green
novel_circ_006821	grey
novel_circ_009723	black
novel_circ_010959	brown
novel_circ_016743	turquoise
novel_circ_017104	turquoise
novel_circ_021025	green
novel_circ_021050	yellow
novel_circ_021190	turquoise
novel_circ_021977	turquoise
novel_circ_022770	blue
novel_circ_030331	black
novel_circ_000779	turquoise
novel_circ_008653	turquoise
novel_circ_008803	black
novel_circ_010494	black
novel_circ_011114	green
novel_circ_012468	yellow
novel_circ_020677	blue
novel_circ_021945	turquoise
novel_circ_023689	turquoise
novel_circ_024794	yellow
novel_circ_034235	turquoise
novel_circ_000586	turquoise
novel_circ_000609	turquoise
novel_circ_003057	red
novel_circ_004627	black
novel_circ_004880	red
novel_circ_006620	turquoise
novel_circ_006728	turquoise
novel_circ_010962	grey
novel_circ_016674	turquoise
novel_circ_017661	turquoise
novel_circ_018437	red
novel_circ_018927	yellow
novel_circ_024157	turquoise
novel_circ_025118	green
novel_circ_025377	turquoise
novel_circ_030769	turquoise
novel_circ_033911	green
novel_circ_003243	turquoise
novel_circ_007137	turquoise
novel_circ_008506	brown
novel_circ_009158	blue
novel_circ_017744	blue
novel_circ_019449	yellow
novel_circ_020935	turquoise
novel_circ_022463	turquoise
novel_circ_004150	green
novel_circ_012153	green
novel_circ_012394	turquoise
novel_circ_012451	grey
novel_circ_013834	blue
novel_circ_022371	turquoise
novel_circ_024282	black
novel_circ_002198	blue
novel_circ_002626	turquoise
novel_circ_002739	blue
novel_circ_002834	blue
novel_circ_010172	turquoise
novel_circ_012107	red
novel_circ_015707	turquoise
novel_circ_018395	turquoise
novel_circ_022690	turquoise
novel_circ_003223	blue
novel_circ_010083	yellow
novel_circ_012034	turquoise
novel_circ_016486	turquoise
novel_circ_019144	turquoise
novel_circ_022246	blue
novel_circ_030847	turquoise
novel_circ_034131	turquoise
novel_circ_000302	red
novel_circ_003842	turquoise
novel_circ_010507	turquoise
novel_circ_014211	turquoise
novel_circ_015472	black
novel_circ_015759	green
novel_circ_016139	turquoise
novel_circ_018824	turquoise
novel_circ_019136	blue
novel_circ_023781	brown
novel_circ_025318	yellow
novel_circ_005361	brown
novel_circ_007480	yellow
novel_circ_008716	turquoise
novel_circ_014654	yellow
novel_circ_024148	red
novel_circ_024912	blue
novel_circ_027018	turquoise
novel_circ_027899	turquoise
novel_circ_027944	turquoise
novel_circ_027965	turquoise
novel_circ_031498	green
novel_circ_033726	turquoise
novel_circ_000117	blue
novel_circ_001316	blue
novel_circ_006596	turquoise
novel_circ_009957	blue
novel_circ_013741	turquoise
novel_circ_016215	turquoise
novel_circ_023523	turquoise
novel_circ_024145	brown
novel_circ_028448	red
novel_circ_004052	green
novel_circ_005649	turquoise
novel_circ_014948	turquoise
novel_circ_018422	turquoise
novel_circ_018753	blue
novel_circ_019993	turquoise
novel_circ_020049	turquoise
novel_circ_020259	turquoise
novel_circ_031052	yellow
novel_circ_010006	yellow
novel_circ_018394	blue
novel_circ_018944	turquoise
novel_circ_019493	brown
novel_circ_026034	black
novel_circ_026321	blue
novel_circ_003472	turquoise
novel_circ_007556	turquoise
novel_circ_017342	green
novel_circ_023561	brown
novel_circ_025145	turquoise
novel_circ_027267	turquoise
novel_circ_027543	turquoise
novel_circ_034243	blue
novel_circ_004287	yellow
novel_circ_005595	black
novel_circ_014794	brown
novel_circ_026720	yellow
novel_circ_033180	turquoise
novel_circ_007357	yellow
novel_circ_007773	blue
novel_circ_010993	turquoise
novel_circ_014307	black
novel_circ_026841	blue
novel_circ_000177	brown
novel_circ_002170	black
novel_circ_006181	red
novel_circ_027115	blue
novel_circ_027295	turquoise
novel_circ_027580	turquoise
novel_circ_006868	turquoise
novel_circ_007006	turquoise
novel_circ_008310	turquoise
novel_circ_026373	turquoise
novel_circ_006664	blue
novel_circ_014039	black
novel_circ_000385	turquoise
novel_circ_007107	red
novel_circ_010526	turquoise
novel_circ_013654	black
novel_circ_014460	green
novel_circ_016595	brown
novel_circ_029342	brown
novel_circ_031238	brown
novel_circ_032880	turquoise
novel_circ_015061	green
novel_circ_016572	yellow
novel_circ_016706	brown
novel_circ_016922	yellow
novel_circ_018553	brown
novel_circ_019137	black
novel_circ_019498	black
novel_circ_025795	blue
novel_circ_010504	turquoise
novel_circ_010798	brown
novel_circ_023547	brown
novel_circ_032882	turquoise
novel_circ_000279	brown
novel_circ_016596	green
novel_circ_022254	turquoise
novel_circ_025464	turquoise
novel_circ_026552	blue
novel_circ_027104	turquoise
novel_circ_002554	turquoise
novel_circ_012414	yellow
novel_circ_014105	turquoise
novel_circ_016801	yellow
novel_circ_026084	turquoise
novel_circ_008365	black
novel_circ_010436	green
novel_circ_028093	turquoise
novel_circ_004504	turquoise
novel_circ_009430	turquoise
novel_circ_014093	red
novel_circ_021134	turquoise
novel_circ_028157	yellow
novel_circ_032611	turquoise
novel_circ_006606	turquoise
novel_circ_014202	black
novel_circ_014949	red
novel_circ_018329	black
novel_circ_032363	turquoise
novel_circ_002124	turquoise
novel_circ_007490	blue
novel_circ_015538	turquoise
novel_circ_018243	yellow
novel_circ_030801	turquoise
novel_circ_031864	yellow
novel_circ_004274	turquoise
novel_circ_006493	turquoise
novel_circ_007115	red
novel_circ_014002	red
novel_circ_020633	turquoise
novel_circ_022402	green
novel_circ_004677	brown
novel_circ_017263	turquoise
novel_circ_026458	black
novel_circ_027635	turquoise
novel_circ_006804	black
novel_circ_031961	red
novel_circ_008655	black
novel_circ_016312	blue
novel_circ_001317	turquoise
novel_circ_007576	black
novel_circ_011868	yellow
novel_circ_018878	yellow
novel_circ_024294	black
novel_circ_001635	turquoise
novel_circ_015875	yellow
novel_circ_029283	brown
novel_circ_007749	green
novel_circ_026273	green
novel_circ_027270	green
novel_circ_006632	turquoise
novel_circ_009891	turquoise
novel_circ_023017	turquoise
novel_circ_008369	black
novel_circ_025129	turquoise
novel_circ_031009	black
novel_circ_032551	brown
novel_circ_004506	turquoise
novel_circ_002433	blue
novel_circ_014186	turquoise
novel_circ_013467	turquoise
novel_circ_020403	turquoise
novel_circ_033448	turquoise
novel_circ_014563	turquoise
novel_circ_033881	blue
novel_circ_009741	turquoise
novel_circ_020309	turquoise
novel_circ_003877	turquoise
novel_circ_032557	turquoise
novel_circ_000672	turquoise
novel_circ_005072	black
novel_circ_009965	brown
novel_circ_020752	turquoise
novel_circ_013494	brown
novel_circ_033909	black
novel_circ_004904	blue
novel_circ_007714	turquoise
novel_circ_007774	turquoise
novel_circ_014814	turquoise
novel_circ_002168	turquoise
novel_circ_006062	turquoise
novel_circ_005714	turquoise
novel_circ_007893	turquoise
novel_circ_011804	red
novel_circ_006628	blue
novel_circ_032739	brown
novel_circ_013562	blue
novel_circ_015919	black
novel_circ_016344	green
novel_circ_027798	yellow
novel_circ_013493	turquoise
novel_circ_029285	yellow
novel_circ_032669	red
novel_circ_026279	turquoise
novel_circ_004642	red
novel_circ_030094	brown
novel_circ_032342	blue
novel_circ_015452	blue
novel_circ_011978	turquoise
novel_circ_026972	turquoise
novel_circ_013463	turquoise
novel_circ_030486	turquoise
novel_circ_001233	blue
novel_circ_023555	green
novel_circ_003558	turquoise
novel_circ_002611	turquoise
novel_circ_015979	blue
novel_circ_006143	turquoise
novel_circ_016411	turquoise
novel_circ_000821	yellow
novel_circ_018092	turquoise
novel_circ_014257	yellow
novel_circ_001431	turquoise
novel_circ_013525	turquoise
novel_circ_003352	yellow
novel_circ_032223	turquoise
novel_circ_029839	blue
novel_circ_027789	yellow
novel_circ_024947	blue
novel_circ_032808	turquoise
novel_circ_004152	yellow
novel_circ_006350	blue
novel_circ_028454	green
novel_circ_030820	black
novel_circ_027634	yellow
novel_circ_000673	turquoise
novel_circ_025562	turquoise
novel_circ_026800	turquoise
novel_circ_000598	turquoise
novel_circ_021740	blue
novel_circ_009474	turquoise
novel_circ_032341	turquoise
novel_circ_019107	turquoise
novel_circ_025116	brown
novel_circ_009722	turquoise
novel_circ_009961	turquoise
novel_circ_020054	yellow
novel_circ_032374	green
novel_circ_016444	green
novel_circ_028601	blue
novel_circ_010775	turquoise
novel_circ_006135	blue
novel_circ_006193	yellow
novel_circ_024766	turquoise
novel_circ_014609	green
novel_circ_010553	yellow
novel_circ_014951	red
novel_circ_021049	green
novel_circ_002981	yellow
novel_circ_003926	blue
novel_circ_009419	turquoise
novel_circ_002811	turquoise
novel_circ_032480	turquoise
novel_circ_026708	turquoise
novel_circ_032347	green
novel_circ_029933	turquoise
novel_circ_002588	turquoise
novel_circ_015024	turquoise
novel_circ_024957	turquoise
novel_circ_006992	turquoise
novel_circ_007249	brown
novel_circ_025871	yellow
novel_circ_012964	turquoise
novel_circ_001355	yellow
novel_circ_029842	blue
novel_circ_014959	red
novel_circ_013105	black
novel_circ_014292	turquoise
novel_circ_018240	turquoise
novel_circ_026541	blue
novel_circ_026265	red
novel_circ_000735	red
novel_circ_005920	turquoise

## Sheet: Table S7
Table S7. Summary for candidate circRNAs in the brown and turquoise modules.
ID	KME	Module	Candidate circRNA
novel_circ_018479	0.807781	brown	yes
novel_circ_005609	0.870039	brown	yes
novel_circ_018476	0.951251	brown	yes
novel_circ_028253	0.853477	turquoise	yes
novel_circ_028915	0.969759	turquoise	yes
novel_circ_015815	0.909356	turquoise	yes
novel_circ_025866	0.908122	turquoise	yes
novel_circ_033725	0.945102	turquoise	yes
novel_circ_020652	0.899531	turquoise	yes
novel_circ_027038	0.839329	turquoise	yes
novel_circ_014227	0.807724	turquoise	yes
novel_circ_006728	0.906119	turquoise	yes
novel_circ_030769	0.856069	turquoise	yes
novel_circ_014211	0.919565	turquoise	yes
novel_circ_018944	0.961792	turquoise	yes
novel_circ_009430	0.927098	turquoise	yes
novel_circ_006606	0.807384	turquoise	yes
novel_circ_014814	0.808615	turquoise	yes
novel_circ_007893	0.847533	turquoise	yes
novel_circ_019107	0.828501	turquoise	yes
novel_circ_009419	0.942226	turquoise	yes
novel_circ_012964	0.96954	turquoise	yes
novel_circ_024886	0.833495	brown	no
novel_circ_032278	0.895358	brown	no
novel_circ_031238	-0.846751	brown	no
novel_circ_033346	0.805116	turquoise	no
novel_circ_031018	-0.805139	turquoise	no
novel_circ_001926	0.890204	turquoise	no
novel_circ_018889	0.902053	turquoise	no
novel_circ_002492	0.878722	turquoise	no
novel_circ_033482	0.853454	turquoise	no
novel_circ_019417	0.850717	turquoise	no
novel_circ_015149	0.846934	turquoise	no
novel_circ_021977	0.821647	turquoise	no
novel_circ_025377	0.806047	turquoise	no
novel_circ_020259	0.927769	turquoise	no
novel_circ_003472	0.837577	turquoise	no
novel_circ_027580	0.899808	turquoise	no
novel_circ_010526	0.895911	turquoise	no
novel_circ_001317	0.863196	turquoise	no
novel_circ_009741	-0.948285	turquoise	no
novel_circ_003877	0.955128	turquoise	no
novel_circ_013493	-0.882298	turquoise	no
novel_circ_001431	0.828873	turquoise	no
novel_circ_032341	-0.820276	turquoise	no
novel_circ_032480	0.894026	turquoise	no

## Sheet: Table S8
Table S8. Summary for DEGs between the HBM and LBM groups.
ID	Symbol	Log2FoldChange	P value	Description
ENSGALG00010000047	IQGAP3	0.913255	0.000386946	IQ motif containing GTPase activating protein 1 [Source:HGNC Symbol;Acc:HGNC:6110]
ENSGALG00010000049	FES	1.00233	0.00388061	FES proto-oncogene, tyrosine kinase [Source:HGNC Symbol;Acc:HGNC:3657]
ENSGALG00010000055	PRC1	1.19405	0.0411414	protein regulator of cytokinesis 1 [Source:NCBI gene (formerly Entrezgene);Acc:770336]
ENSGALG00010000069	Flnc	-0.786371	0.0471852	NP_989904.1 filamin-C [Gallus gallus]
ENSGALG00010000089	Pnp	1.29069	0.00921148	XP_040512755.1 purine nucleoside phosphorylase-like, partial [Gallus gallus]
ENSGALG00010000098	ARHGEF1	0.988737	3.63e-06	XP_040512750.1 LOW QUALITY PROTEIN: rho guanine nucleotide exchange factor 1, partial [Gallus gallus]
ENSGALG00010000124	MRPS24	-0.906608	0.0321395	XP_040550314.1 28S ribosomal protein S24, mitochondrial [Gallus gallus]
ENSGALG00010000153	NF2	-0.957676	0.00179471	neurofibromin 2 [Source:NCBI gene (formerly Entrezgene);Acc:395158]
ENSGALG00010000157	--	-2.47625	0.0484497	XP_040512896.1 uncharacterized protein LOC121108809 isoform X3 [Gallus gallus]
ENSGALG00010000166	PFDN6	-1.45805	4.55e-06	prefoldin subunit 6 [Source:HGNC Symbol;Acc:HGNC:4926]
ENSGALG00010000223	CASTOR1	-1.21559	0.000131179	cytosolic arginine sensor for mTORC1 subunit 1 [Source:HGNC Symbol;Acc:HGNC:34423]
ENSGALG00010000224	MYBPC2	-0.944363	0.0154369	myosin binding protein C, fast type [Source:NCBI gene (formerly Entrezgene);Acc:425457]
ENSGALG00010000225	LIF	-1.09791	0.0281563	LIF interleukin 6 family cytokine [Source:HGNC Symbol;Acc:HGNC:6596]
ENSGALG00010000231	--	-1.57187	5.76e-05	XP_040550476.1 immunoglobulin superfamily member 1 isoform X3 [Gallus gallus]
ENSGALG00010000247	acdh-11	-1.21922	3.56e-07	XP_415303.4 acyl-CoA dehydrogenase family member 11 isoform X2 [Gallus gallus]
ENSGALG00010000255	EIF5A	-0.766655	0.0245465	NP_001383933.1 eukaryotic translation initiation factor 5A-1 [Gallus gallus]
ENSGALG00010000263	MTMR3	-0.680406	0.000394437	myotubularin related protein 3 [Source:NCBI gene (formerly Entrezgene);Acc:417015]
ENSGALG00010000277	LILRA6	3.43415	0.0189012	XP_040512624.1 T-cell-interacting, activating receptor on myeloid cells protein 1 isoform X1 [Gallus gallus]
ENSGALG00010000286	TCN2	-0.712287	0.00214247	transcobalamin 2 [Source:HGNC Symbol;Acc:HGNC:11653]
ENSGALG00010000293	--	1.05245	0.0236144	XP_040512626.1 leukocyte immunoglobulin-like receptor subfamily B member 5 [Gallus gallus]
ENSGALG00010000302	PPP1R18	1.77651	8.92e-08	XP_040399058.1 phostensin [Cygnus olor]
ENSGALG00010000326	--	-0.867696	0.000933697	XP_040512912.1 histidine triad nucleotide-binding protein 1-like [Gallus gallus]
ENSGALG00010000349	CHIR-IG1-5	1.74511	0.0499144	immunoglobulin-like receptor CHIR-AB1-like [Source:NCBI gene (formerly Entrezgene);Acc:425113]
ENSGALG00010000367	HSD17B10	-0.625248	0.0141234	hydroxysteroid 17-beta dehydrogenase 10 [Source:HGNC Symbol;Acc:HGNC:4800]
ENSGALG00010000377	SNRPA	0.89811	0.0138512	XP_040513270.1 LOW QUALITY PROTEIN: U1 small nuclear ribonucleoprotein A-like [Gallus gallus]
ENSGALG00010000386	--	1.82238	1.11e-05	-
ENSGALG00010000387	DTX1	1.1499	0.042273	deltex E3 ubiquitin ligase 1 [Source:HGNC Symbol;Acc:HGNC:3060]
ENSGALG00010000404	RASAL1	2.71277	0.0112039	RAS protein activator like 1 [Source:HGNC Symbol;Acc:HGNC:9873]
ENSGALG00010000408	ATP2A1	-1.35389	0.0411403	NP_990850.1 sarcoplasmic/endoplasmic reticulum calcium ATPase 1 [Gallus gallus]
ENSGALG00010000423	NLRP1	0.748156	1.36e-05	XP_415289.4 caspase recruitment domain-containing protein 8 isoform X1 [Gallus gallus]
ENSGALG00010000434	TP53	1.07132	0.00385088	tumor protein p53 [Source:NCBI gene (formerly Entrezgene);Acc:396200]
ENSGALG00010000436	smpd5	1.45614	4.94e-05	XP_040513201.1 sphingomyelin phosphodiesterase 5-like, partial [Gallus gallus]
ENSGALG00010000443	TBX3	-1.07654	0.000758607	T-box 3 [Source:NCBI gene (formerly Entrezgene);Acc:374202]
ENSGALG00010000452	SLC8B1	0.854925	3.32e-05	solute carrier family 8 member B1 [Source:HGNC Symbol;Acc:HGNC:26175]
ENSGALG00010000458	EIF3C	-0.695757	0.000977375	XP_040513252.1 eukaryotic translation initiation factor 3 subunit C-like [Gallus gallus]
ENSGALG00010000468	TESC	2.16906	0.000885483	tescalcin [Source:NCBI gene (formerly Entrezgene);Acc:771113]
ENSGALG00010000476	Aldoa	-1.0798	0.0255551	XP_040512782.1 fructose-bisphosphate aldolase A [Gallus gallus]
ENSGALG00010000511	FERMT3	1.6009	1.07e-08	FERM domain containing kindlin 3 [Source:HGNC Symbol;Acc:HGNC:23151]
ENSGALG00010000529	STIP1	-0.643349	0.0103063	stress induced phosphoprotein 1 [Source:HGNC Symbol;Acc:HGNC:11387]
ENSGALG00010000569	SIPA1	1.4348	0.000244336	signal-induced proliferation-associated 1 [Source:HGNC Symbol;Acc:HGNC:10885]
ENSGALG00010000574	EHBP1	-0.6281	0.00588077	XP_040511082.1 EH domain-binding protein 1-like protein 1 isoform X2 [Gallus gallus]
ENSGALG00010000576	NOS1	-0.989758	0.022374	nitric oxide synthase 1 [Source:HGNC Symbol;Acc:HGNC:7872]
ENSGALG00010000584	RBM14	0.638014	0.0249099	RNA binding motif protein 14 [Source:HGNC Symbol;Acc:HGNC:14219]
ENSGALG00010000593	ATPSCKMT	-0.623153	0.00264362	ATP synthase c subunit lysine N-methyltransferase [Source:HGNC Symbol;Acc:HGNC:27029]
ENSGALG00010000599	RETREG1	-1.25638	0.00834881	reticulophagy regulator 1 [Source:HGNC Symbol;Acc:HGNC:25964]
ENSGALG00010000627	--	0.921101	0.0239677	-
ENSGALG00010000641	PRSS36	1.72711	0.0260738	XP_040510981.1 serine protease 27-like isoform X1 [Gallus gallus]
ENSGALG00010000642	ZPBP1	4.27074	0.000136243	zona pellucida binding protein 1 [Source:NCBI gene (formerly Entrezgene);Acc:404537]
ENSGALG00010000652	SRD5A1	0.711604	0.039046	steroid 5 alpha-reductase 1 [Source:HGNC Symbol;Acc:HGNC:11284]
ENSGALG00010000674	GRB10	-0.624973	0.0410101	growth factor receptor bound protein 10 [Source:NCBI gene (formerly Entrezgene);Acc:420948]
ENSGALG00010000684	COBL	-1.10037	4.91e-05	cordon-bleu WH2 repeat protein [Source:HGNC Symbol;Acc:HGNC:22199]
ENSGALG00010000687	IKZF1	1.82802	3.09e-06	IKAROS family zinc finger 1 [Source:NCBI gene (formerly Entrezgene);Acc:395974]
ENSGALG00010000695	FIGNL1	1.04725	0.000299782	fidgetin like 1 [Source:HGNC Symbol;Acc:HGNC:13286]
ENSGALG00010000711	SPRY2	-0.71971	0.0302294	sprouty RTK signaling antagonist 2 [Source:NCBI gene (formerly Entrezgene);Acc:395584]
ENSGALG00010000714	FBXL7	-0.669451	0.00694231	F-box and leucine rich repeat protein 7 [Source:HGNC Symbol;Acc:HGNC:13604]
ENSGALG00010000724	OBI1	1.34567	3.55e-06	ORC ubiquitin ligase 1 [Source:HGNC Symbol;Acc:HGNC:20308]
ENSGALG00010000741	FAM105A	1.81677	3.51e-06	family with sequence similarity 105 member A [Source:NCBI gene (formerly Entrezgene);Acc:769855]
ENSGALG00010000777	MYCBP2	0.770813	8.4e-05	MYC binding protein 2 [Source:HGNC Symbol;Acc:HGNC:23386]
ENSGALG00010000783	DAP	1.38843	6.39e-05	death associated protein [Source:NCBI gene (formerly Entrezgene);Acc:420923]
ENSGALG00010000785	CLN5	0.963871	0.00301701	ceroid-lipofuscinosis, neuronal 5 [Source:NCBI gene (formerly Entrezgene);Acc:101752092]
ENSGALG00010000786	ANKRD33B	1.89797	0.00385014	ankyrin repeat domain 33B [Source:HGNC Symbol;Acc:HGNC:35240]
ENSGALG00010000791	ACOD1	3.44129	0.00402048	aconitate decarboxylase 1 [Source:NCBI gene (formerly Entrezgene);Acc:418812]
ENSGALG00010000796	KCTD12	1.15298	0.0119449	XP_025933255.1 BTB/POZ domain-containing protein KCTD12 [Apteryx rowi]
ENSGALG00010000797	cmbl	2.16897	9.07e-06	XP_004935175.1 carboxymethylenebutenolidase homolog [Gallus gallus]
ENSGALG00010000800	LMO7	-0.782468	3.69e-05	LIM domain 7 [Source:HGNC Symbol;Acc:HGNC:6646]
ENSGALG00010000822	BASP1	1.84317	1.62e-05	brain abundant membrane attached signal protein 1 [Source:NCBI gene (formerly Entrezgene);Acc:373905]
ENSGALG00010000823	PIBF1	1.00578	0.00190454	progesterone immunomodulatory binding factor 1 [Source:HGNC Symbol;Acc:HGNC:23352]
ENSGALG00010000853	TECTA	1.11514	0.00798234	XP_040513102.1 IgGFc-binding protein isoform X1 [Gallus gallus]
ENSGALG00010000857	FCGBP	3.62385	0.00123441	XP_040513103.1 IgGFc-binding protein [Gallus gallus]
ENSGALG00010000859	BORA	1.93036	1.68e-07	bora, aurora kinase A activator [Source:NCBI gene (formerly Entrezgene);Acc:769298]
ENSGALG00010000901	PCDH9	-0.696299	0.0281882	protocadherin 9 [Source:HGNC Symbol;Acc:HGNC:8661]
ENSGALG00010001066	SLC33A1	0.628543	0.00502898	solute carrier family 33 member 1 [Source:HGNC Symbol;Acc:HGNC:95]
ENSGALG00010001111	SUCNR1	3.32639	0.000699607	succinate receptor 1 [Source:HGNC Symbol;Acc:HGNC:4542]
ENSGALG00010001113	IGSF10	0.943122	0.0117422	immunoglobulin superfamily member 10 [Source:HGNC Symbol;Acc:HGNC:26384]
ENSGALG00010001117	P2RY13	2.24845	0.00230978	purinergic receptor P2Y13 [Source:HGNC Symbol;Acc:HGNC:4537]
ENSGALG00010001118	P2RY12	2.1279	0.000775982	purinergic receptor P2Y12 [Source:HGNC Symbol;Acc:HGNC:18124]
ENSGALG00010001119	COMMD2	0.596013	0.0192428	COMM domain containing 2 [Source:HGNC Symbol;Acc:HGNC:24993]
ENSGALG00010001123	CP	1.34555	0.00170185	ceruloplasmin [Source:HGNC Symbol;Acc:HGNC:2295]
ENSGALG00010001124	GPR171	3.06126	3.94e-06	G protein-coupled receptor 171 [Source:NCBI gene (formerly Entrezgene);Acc:101749516]
ENSGALG00010001126	MINDY4B	5.01063	3.05e-05	MINDY family member 4B [Source:HGNC Symbol;Acc:HGNC:35475]
ENSGALG00010001140	NMD3	-0.643811	6.43e-06	NMD3 ribosome export adaptor [Source:HGNC Symbol;Acc:HGNC:24250]
ENSGALG00010001141	MTAP	0.88328	0.00113497	methylthioadenosine phosphorylase [Source:NCBI gene (formerly Entrezgene);Acc:431261]
ENSGALG00010001142	PPM1L	-0.850846	9.07e-05	protein phosphatase, Mg2+/Mn2+ dependent 1L [Source:HGNC Symbol;Acc:HGNC:16381]
ENSGALG00010001143	CDKN2A	3.69666	1.84e-07	cyclin-dependent kinase inhibitor 2A (melanoma, p16, inhibits CDK4) [Source:NCBI gene (formerly Entrezgene);Acc:395077]
ENSGALG00010001149	CIDEA	-1.19868	0.00412555	cell death-inducing DFFA-like effector a [Source:NCBI gene (formerly Entrezgene);Acc:768659]
ENSGALG00010001152	FEM1C	-0.978362	0.000219359	fem-1 homolog C [Source:HGNC Symbol;Acc:HGNC:16933]
ENSGALG00010001155	CYB5A	1.33209	0.000274079	cytochrome b5 type A [Source:NCBI gene (formerly Entrezgene);Acc:414798]
ENSGALG00010001159	RTTN	0.806233	1.38e-05	rotatin [Source:NCBI gene (formerly Entrezgene);Acc:421023]
ENSGALG00010001162	Cd226	1.15486	0.000979191	XP_040519896.1 CD226 antigen isoform X1 [Gallus gallus]
ENSGALG00010001164	KPNA4	-0.612201	0.000108567	karyopherin subunit alpha 4 [Source:NCBI gene (formerly Entrezgene);Acc:425012]
ENSGALG00010001165	--	-0.768536	0.0342872	POI23114.1 hypothetical protein CIB84_013138 [Bambusicola thoracicus]
ENSGALG00010001166	TRIM59	0.690693	0.0043279	tripartite motif containing 59 [Source:NCBI gene (formerly Entrezgene);Acc:425013]
ENSGALG00010001167	SMC4	1.75852	1.34e-06	structural maintenance of chromosomes 4 [Source:NCBI gene (formerly Entrezgene);Acc:395189]
ENSGALG00010001179	GRHPR	-0.816759	0.0364967	glyoxylate and hydroxypyruvate reductase [Source:HGNC Symbol;Acc:HGNC:4570]
ENSGALG00010001180	SPIRE1	0.880392	0.0215468	spire type actin nucleation factor 1 [Source:HGNC Symbol;Acc:HGNC:30622]
ENSGALG00010001183	RARRES1	0.955298	0.00828334	retinoic acid receptor responder 1 [Source:NCBI gene (formerly Entrezgene);Acc:395209]
ENSGALG00010001185	PTPN2	1.45425	9.96e-06	protein tyrosine phosphatase non-receptor type 2 [Source:NCBI gene (formerly Entrezgene);Acc:396409]
ENSGALG00010001187	GFM1	-0.670848	0.00771171	G elongation factor mitochondrial 1 [Source:HGNC Symbol;Acc:HGNC:13780]
ENSGALG00010001190	LXN	1.37009	0.00810234	latexin [Source:NCBI gene (formerly Entrezgene);Acc:771519]
ENSGALG00010001191	TOMM5	-0.635077	0.00481511	translocase of outer mitochondrial membrane 5 [Source:HGNC Symbol;Acc:HGNC:31369]
ENSGALG00010001192	MLF1	-0.935698	0.0143474	XP_004943598.1 myeloid leukemia factor 1 isoform X3 [Gallus gallus]
ENSGALG00010001194	POT1	0.618041	0.0162424	protection of telomeres 1 [Source:NCBI gene (formerly Entrezgene);Acc:404538]
ENSGALG00010001196	LSMEM1	-0.670871	0.0103511	leucine rich single-pass membrane protein 1 [Source:HGNC Symbol;Acc:HGNC:22036]
ENSGALG00010001199	AFG3L2	-0.619418	6.26e-05	AFG3 like matrix AAA peptidase subunit 2 [Source:HGNC Symbol;Acc:HGNC:315]
ENSGALG00010001200	CTTNBP2	-0.874916	0.002557	cortactin binding protein 2 [Source:NCBI gene (formerly Entrezgene);Acc:417766]
ENSGALG00010001201	TUBB6	1.01789	0.00430176	tubulin beta 6 class V [Source:NCBI gene (formerly Entrezgene);Acc:421037]
ENSGALG00010001202	CFTR	-0.666198	0.00718207	cystic fibrosis transmembrane conductance regulator [Source:NCBI gene (formerly Entrezgene);Acc:100049619]
ENSGALG00010001203	TMX3	0.787925	0.0157039	thioredoxin related transmembrane protein 3 [Source:NCBI gene (formerly Entrezgene);Acc:421027]
ENSGALG00010001206	RSRC1	-0.635026	0.000163778	arginine and serine rich coiled-coil 1 [Source:HGNC Symbol;Acc:HGNC:24152]
ENSGALG00010001212	PAX5	3.1534	0.00424672	paired box 5 [Source:NCBI gene (formerly Entrezgene);Acc:387330]
ENSGALG00010001219	TFEC	3.05502	2.94e-06	transcription factor EC [Source:NCBI gene (formerly Entrezgene);Acc:417773]
ENSGALG00010001230	PTX3	2.69884	0.000118776	pentraxin 3 [Source:NCBI gene (formerly Entrezgene);Acc:548626]
ENSGALG00010001233	CNDP2	1.36636	0.00025993	CNDP dipeptidase 2 (metallopeptidase M20 family) [Source:NCBI gene (formerly Entrezgene);Acc:421013]
ENSGALG00010001234	AASS	-0.799401	0.000737776	aminoadipate-semialdehyde synthase [Source:HGNC Symbol;Acc:HGNC:17366]
ENSGALG00010001237	MELK	2.9562	1.97e-07	maternal embryonic leucine zipper kinase [Source:NCBI gene (formerly Entrezgene);Acc:428391]
ENSGALG00010001245	SERPINI1	3.06714	1.1e-05	serpin family I member 1 [Source:NCBI gene (formerly Entrezgene);Acc:425002]
ENSGALG00010001277	RELA	-0.905141	0.000408423	P98152.1 RecName: Full=Transcription factor p65; AltName: Full=Nuclear factor NF-kappa-B p65 subunit [Gallus gallus]
ENSGALG00010001279	LPIN2	1.48544	2.09e-06	lipin 2 [Source:NCBI gene (formerly Entrezgene);Acc:421059]
ENSGALG00010001281	LRRN3	0.898842	0.0322819	leucine rich repeat neuronal 3 [Source:HGNC Symbol;Acc:HGNC:17200]
ENSGALG00010001298	DOCK4	0.939633	3.76e-05	dedicator of cytokinesis 4 [Source:HGNC Symbol;Acc:HGNC:19192]
ENSGALG00010001307	CALU	0.587055	0.02274	calumenin [Source:HGNC Symbol;Acc:HGNC:1458]
ENSGALG00010001320	CPED1	-0.887419	0.00181648	cadherin like and PC-esterase domain containing 1 [Source:HGNC Symbol;Acc:HGNC:26159]
ENSGALG00010001347	MYOM1	-1.06346	0.00110751	myomesin 1 [Source:NCBI gene (formerly Entrezgene);Acc:395805]
ENSGALG00010001364	SMCHD1	1.31268	7.71e-05	structural maintenance of chromosomes flexible hinge domain containing 1 [Source:HGNC Symbol;Acc:HGNC:29090]
ENSGALG00010001368	WIPF3	-0.649208	0.0174676	WAS/WASL interacting protein family member 3 [Source:HGNC Symbol;Acc:HGNC:22004]
ENSGALG00010001373	IMPA2	-0.717072	1.55e-06	inositol monophosphatase 2 [Source:HGNC Symbol;Acc:HGNC:6051]
ENSGALG00010001378	POLA2	0.729079	0.00270134	DNA polymerase alpha 2, accessory subunit [Source:HGNC Symbol;Acc:HGNC:30073]
ENSGALG00010001380	SCRN1	1.47099	0.000206523	secernin 1 [Source:HGNC Symbol;Acc:HGNC:22192]
ENSGALG00010001382	BNIP3	-0.878942	0.00253737	BCL2 interacting protein 3 [Source:HGNC Symbol;Acc:HGNC:1084]
ENSGALG00010001388	MPPE1	0.837746	0.00110595	metallophosphoesterase 1 [Source:NCBI gene (formerly Entrezgene);Acc:421031]
ENSGALG00010001407	FOXP2	-1.0248	0.000187867	forkhead box P2 [Source:NCBI gene (formerly Entrezgene);Acc:769935]
ENSGALG00010001409	GPNMB	3.21923	0.0313972	glycoprotein nmb [Source:HGNC Symbol;Acc:HGNC:4462]
ENSGALG00010001412	MCM7	1.46356	0.00213723	XP_040513141.1 DNA replication licensing factor MCM7-like, partial [Gallus gallus]
ENSGALG00010001415	MC5R	-0.722202	0.00552141	melanocortin 5 receptor [Source:NCBI gene (formerly Entrezgene);Acc:421047]
ENSGALG00010001423	FAM210A	-0.599392	0.00311757	family with sequence similarity 210 member A [Source:NCBI gene (formerly Entrezgene);Acc:421045]
ENSGALG00010001427	ASB11	-1.44672	3.3e-07	ankyrin repeat and SOCS box containing 11 [Source:HGNC Symbol;Acc:HGNC:17186]
ENSGALG00010001432	NSMCE4A	-0.585149	0.0163911	NSE4 homolog A, SMC5-SMC6 complex component [Source:HGNC Symbol;Acc:HGNC:25935]
ENSGALG00010001440	CDCA7L	1.69868	0.000399888	cell division cycle associated 7 like [Source:NCBI gene (formerly Entrezgene);Acc:420608]
ENSGALG00010001441	HMGCLL1	-0.842471	0.0383796	3-hydroxymethyl-3-methylglutaryl-CoA lyase like 1 [Source:HGNC Symbol;Acc:HGNC:21359]
ENSGALG00010001457	NDC80	3.11404	2.84e-05	NDC80, kinetochore complex component [Source:NCBI gene (formerly Entrezgene);Acc:395134]
ENSGALG00010001460	MALSU1	-0.842244	9.84e-06	mitochondrial assembly of ribosomal large subunit 1 [Source:HGNC Symbol;Acc:HGNC:21721]
ENSGALG00010001465	TACC2	-1.51889	1e-07	transforming acidic coiled-coil containing protein 2 [Source:HGNC Symbol;Acc:HGNC:11523]
ENSGALG00010001466	PRKX	1.61572	1.26e-05	protein kinase X-linked [Source:HGNC Symbol;Acc:HGNC:9441]
ENSGALG00010001469	ARHGEF26	1.05616	0.00048809	Rho guanine nucleotide exchange factor 26 [Source:HGNC Symbol;Acc:HGNC:24490]
ENSGALG00010001476	IGF2BP3	1.46697	0.000569335	insulin like growth factor 2 mRNA binding protein 3 [Source:NCBI gene (formerly Entrezgene);Acc:420617]
ENSGALG00010001479	TMEM168	0.86434	7.3e-06	transmembrane protein 168 [Source:HGNC Symbol;Acc:HGNC:25826]
ENSGALG00010001487	CDH19	-1.23907	0.00291056	cadherin 19 [Source:NCBI gene (formerly Entrezgene);Acc:421029]
ENSGALG00010001508	CD109	2.21877	6.21e-05	CD109 molecule [Source:HGNC Symbol;Acc:HGNC:21685]
ENSGALG00010001510	AP1S2	1.02974	1.25e-06	adaptor related protein complex 1 sigma 2 subunit [Source:NCBI gene (formerly Entrezgene);Acc:418621]
ENSGALG00010001517	CAV2	-0.707889	0.0010073	caveolin 2 [Source:NCBI gene (formerly Entrezgene);Acc:417772]
ENSGALG00010001518	SLC17A5	1.2748	1.77e-05	solute carrier family 17 member 5 [Source:NCBI gene (formerly Entrezgene);Acc:421863]
ENSGALG00010001521	TBC1D5	0.882789	0.000513084	TBC1 domain family member 5 [Source:HGNC Symbol;Acc:HGNC:19166]
ENSGALG00010001526	PPP1R3A	-1.03194	2.12e-06	protein phosphatase 1 regulatory subunit 3A [Source:HGNC Symbol;Acc:HGNC:9291]
ENSGALG00010001535	RAP2B	0.605448	0.0168394	RAP2B, member of RAS oncogene family [Source:HGNC Symbol;Acc:HGNC:9862]
ENSGALG00010001542	MTO1	-1.00074	8.13e-05	mitochondrial tRNA translation optimization 1 [Source:NCBI gene (formerly Entrezgene);Acc:772297]
ENSGALG00010001545	SELENOO	-0.678256	0.008225	selenoprotein O [Source:NCBI gene (formerly Entrezgene);Acc:417745]
ENSGALG00010001546	CGAS	1.57984	0.000200602	cyclic GMP-AMP synthase [Source:HGNC Symbol;Acc:HGNC:21367]
ENSGALG00010001551	FHIP1B	-0.744918	0.0363487	FHF complex subunit HOOK interacting protein 1B [Source:HGNC Symbol;Acc:HGNC:25378]
ENSGALG00010001556	EPB41L3	1.72393	0.000113553	erythrocyte membrane protein band 4.1 like 3 [Source:HGNC Symbol;Acc:HGNC:3380]
ENSGALG00010001585	CHN2	1.85719	1.55e-05	chimerin 2 [Source:HGNC Symbol;Acc:HGNC:1944]
ENSGALG00010001611	MAPK12	0.819638	0.00219667	mitogen-activated protein kinase 12 [Source:HGNC Symbol;Acc:HGNC:6874]
ENSGALG00010001612	HPX	2.25331	0.00153804	hemopexin [Source:HGNC Symbol;Acc:HGNC:5171]
ENSGALG00010001628	MAPK11	0.971904	0.0154853	mitogen-activated protein kinase 11 [Source:NCBI gene (formerly Entrezgene);Acc:417739]
ENSGALG00010001632	FANCB	1.95097	4.77e-08	Fanconi anemia complementation group B [Source:NCBI gene (formerly Entrezgene);Acc:418628]
ENSGALG00010001647	ARL8BL	-1.04428	0.00994326	ADP-ribosylation factor-like 8B-like [Source:NCBI gene (formerly Entrezgene);Acc:769134]
ENSGALG00010001657	SMAP1	0.618927	0.0029862	small ArfGAP 1 [Source:HGNC Symbol;Acc:HGNC:19651]
ENSGALG00010001666	PIEZO2	1.64272	0.00286961	piezo type mechanosensitive ion channel component 2 [Source:HGNC Symbol;Acc:HGNC:26270]
ENSGALG00010001688	rnf2-a	-1.03312	0.0142692	XP_040504719.1 LOW QUALITY PROTEIN: E3 ubiquitin-protein ligase RING2-A-like [Gallus gallus]
ENSGALG00010001692	ALDH18A1	1.28205	1.43e-06	aldehyde dehydrogenase 18 family member A1 [Source:HGNC Symbol;Acc:HGNC:9722]
ENSGALG00010001695	LMOD2	1.93032	0.0471276	leiomodin 2 [Source:NCBI gene (formerly Entrezgene);Acc:417751]
ENSGALG00010001706	IQUB	-1.31413	0.00948007	IQ motif and ubiquitin domain containing [Source:HGNC Symbol;Acc:HGNC:21995]
ENSGALG00010001712	ATP6AP1	1.01628	0.00275897	ATPase H+ transporting accessory protein 1 [Source:NCBI gene (formerly Entrezgene);Acc:427854]
ENSGALG00010001714	SLC13A1	1.60117	0.000133795	solute carrier family 13 member 1 [Source:HGNC Symbol;Acc:HGNC:10916]
ENSGALG00010001729	Mog	-1.60297	0.000516579	XP_040520796.1 uncharacterized protein MOG isoform X8 [Gallus gallus]
ENSGALG00010001731	CLPB	-0.796549	0.00137869	XP_015128680.2 caseinolytic peptidase B protein homolog [Gallus gallus]
ENSGALG00010001753	PNPLA8	-0.665921	0.0406681	patatin like phospholipase domain containing 8 [Source:NCBI gene (formerly Entrezgene);Acc:417785]
ENSGALG00010001758	COL19A1	-0.885481	0.00549759	collagen type XIX alpha 1 chain [Source:HGNC Symbol;Acc:HGNC:2196]
ENSGALG00010001760	RAB5A	0.601114	0.00148448	RAB5A, member RAS onco family [Source:NCBI gene (formerly Entrezgene);Acc:420649]
ENSGALG00010001761	ELOB	-0.903869	0.00294425	elongin B [Source:HGNC Symbol;Acc:HGNC:11619]
ENSGALG00010001783	SGO1	2.85142	1.74e-05	shugoshin 1 [Source:NCBI gene (formerly Entrezgene);Acc:420650]
ENSGALG00010001785	CNTN1	0.904276	0.00442143	contactin 1 [Source:NCBI gene (formerly Entrezgene);Acc:417786]
ENSGALG00010001786	P2RY8	2.15359	6.65e-06	purinergic receptor P2Y8 [Source:NCBI gene (formerly Entrezgene);Acc:418665]
ENSGALG00010001813	HOXA5	-0.825323	0.000288662	homeobox A5 [Source:NCBI gene (formerly Entrezgene);Acc:100858404]
ENSGALG00010001817	SLC25A6	0.688479	0.00368408	solute carrier family 25 member 6 [Source:NCBI gene (formerly Entrezgene);Acc:374072]
ENSGALG00010001825	LIPT2	-1.09322	0.00101484	lipoyl(octanoyl) transferase 2 [Source:HGNC Symbol;Acc:HGNC:37216]
ENSGALG00010001826	HOXA7	-0.797994	0.000468881	homeobox A7 [Source:NCBI gene (formerly Entrezgene);Acc:395290]
ENSGALG00010001827	PDZRN4	0.977155	0.0102972	PDZ domain containing ring finger 4 [Source:HGNC Symbol;Acc:HGNC:30552]
ENSGALG00010001831	CSF2RA	2.4612	2.88e-07	colony stimulating factor 2 receptor alpha subunit [Source:NCBI gene (formerly Entrezgene);Acc:418666]
ENSGALG00010001834	ZCRB1	-0.61804	0.000579739	zinc finger CCHC-type and RNA binding motif containing 1 [Source:NCBI gene (formerly Entrezgene);Acc:417791]
ENSGALG00010001840	HOXA9	-1.0168	0.0112146	homeobox A9 [Source:NCBI gene (formerly Entrezgene);Acc:396096]
ENSGALG00010001844	HOXA10	-1.82642	0.000291968	homeobox A10 [Source:NCBI gene (formerly Entrezgene);Acc:776143]
ENSGALG00010001847	CSF2RA	2.98032	0.01481	XP_015133222.2 interleukin-5 receptor subunit alpha-like [Gallus gallus]
ENSGALG00010001848	HOXA11	-0.922805	0.0339672	homeobox A11 [Source:NCBI gene (formerly Entrezgene);Acc:395327]
ENSGALG00010001850	MYOM2	-0.791467	0.0139881	myomesin 2 [Source:NCBI gene (formerly Entrezgene);Acc:396034]
ENSGALG00010001864	--	-0.862345	0.0119518	XP_040512770.1 CD2 antigen cytoplasmic tail-binding protein 2 [Gallus gallus]
ENSGALG00010001865	CYBB	3.15291	0.00344022	cytochrome b-245 beta chain [Source:NCBI gene (formerly Entrezgene);Acc:418581]
ENSGALG00010001869	CRLF2	1.48525	0.0484002	cytokine receptor like factor 2 [Source:HGNC Symbol;Acc:HGNC:14281]
ENSGALG00010001877	OAT	0.703775	0.00015379	ornithine aminotransferase [Source:NCBI gene (formerly Entrezgene);Acc:426430]
ENSGALG00010001879	IRAK4	0.831965	0.000233476	interleukin 1 receptor associated kinase 4 [Source:NCBI gene (formerly Entrezgene);Acc:417796]
ENSGALG00010001880	MTCL1	-1.62842	1.94e-06	microtubule crosslinking factor 1 [Source:HGNC Symbol;Acc:HGNC:29121]
ENSGALG00010001885	SMPX	-1.37787	1.98e-06	small muscle protein, X-linked [Source:NCBI gene (formerly Entrezgene);Acc:771780]
ENSGALG00010001888	SNX10	1.98093	2.56e-05	sorting nexin 10 [Source:NCBI gene (formerly Entrezgene);Acc:420628]
ENSGALG00010001890	KLHL34	-1.10225	3.47e-05	kelch like family member 34 [Source:HGNC Symbol;Acc:HGNC:26634]
ENSGALG00010001892	RAB12	-0.904872	4.09e-07	RAB12, member RAS oncogene family [Source:HGNC Symbol;Acc:HGNC:31332]
ENSGALG00010001897	TLR7	2.2996	3.85e-06	toll like receptor 7 [Source:NCBI gene (formerly Entrezgene);Acc:418638]
ENSGALG00010001901	PRPS2	-0.852036	0.0110166	phosphoribosyl pyrophosphate synthetase 2 [Source:NCBI gene (formerly Entrezgene);Acc:418639]
ENSGALG00010001906	SKAP2	0.625729	0.00734211	src kinase associated phosphoprotein 2 [Source:HGNC Symbol;Acc:HGNC:15687]
ENSGALG00010001911	USP35	1.97811	3.16e-05	ubiquitin specific peptidase 35 [Source:HGNC Symbol;Acc:HGNC:20061]
ENSGALG00010001912	TMEM117	-1.26855	2.4e-06	transmembrane protein 117 [Source:HGNC Symbol;Acc:HGNC:25308]
ENSGALG00010001914	ZNF621	-0.922857	0.00204145	XP_040541221.1 zinc finger protein 436-like isoform X5 [Gallus gallus]
ENSGALG00010001923	RAPGEF5	-0.95158	2.37e-05	Rap guanine nucleotide exchange factor 5 [Source:HGNC Symbol;Acc:HGNC:16862]
ENSGALG00010001928	KCTD21	0.760894	0.00313124	potassium channel tetramerization domain containing 21 [Source:HGNC Symbol;Acc:HGNC:27452]
ENSGALG00010001940	PTPRM	-0.790008	0.000730307	protein tyrosine phosphatase receptor type M [Source:HGNC Symbol;Acc:HGNC:9675]
ENSGALG00010001947	TINAG	-1.06633	0.0302901	tubulointerstitial nephritis antigen [Source:NCBI gene (formerly Entrezgene);Acc:421888]
ENSGALG00010001967	LAMA1	-1.64116	0.00182392	laminin subunit alpha 1 [Source:NCBI gene (formerly Entrezgene);Acc:374016]
ENSGALG00010001969	PLEKHA8	1.16471	0.000191605	pleckstrin homology domain containing A8 [Source:HGNC Symbol;Acc:HGNC:30037]
ENSGALG00010001971	MLIP	-1.21271	0.000123142	muscular LMNA interacting protein [Source:HGNC Symbol;Acc:HGNC:21355]
ENSGALG00010001976	THRSP	-2.64715	1.03e-06	thyroid hormone responsive [Source:NCBI gene (formerly Entrezgene);Acc:404755]
ENSGALG00010001982	DMD	-0.777492	0.000271393	dystrophin [Source:NCBI gene (formerly Entrezgene);Acc:396236]
ENSGALG00010002005	COLQ	-1.24089	0.010452	collagen like tail subunit of asymmetric acetylcholinesterase [Source:HGNC Symbol;Acc:HGNC:2226]
ENSGALG00010002024	KLHL31	-1.02782	0.000101624	kelch like family member 31 [Source:HGNC Symbol;Acc:HGNC:21353]
ENSGALG00010002027	LRRC30	-1.67404	0.000427688	XP_004939806.1 leucine-rich repeat-containing protein 30 [Gallus gallus]
ENSGALG00010002039	AAMDC	-0.981315	5.71e-06	adiposis associated, Mth938 domain containing [Source:NCBI gene (formerly Entrezgene);Acc:425610]
ENSGALG00010002062	GSTA4	-1.23653	0.00757402	glutathione S-transferase alpha 4 [Source:NCBI gene (formerly Entrezgene);Acc:395612]
ENSGALG00010002079	ARX	-1.92901	0.00307751	aristaless related homeobox [Source:HGNC Symbol;Acc:HGNC:18060]
ENSGALG00010002087	POLA1	0.745358	0.00151113	DNA polymerase alpha 1, catalytic subunit [Source:HGNC Symbol;Acc:HGNC:9173]
ENSGALG00010002088	OZFL	-1.25134	7.44e-05	OZF like, MHCY region [Source:NCBI gene (formerly Entrezgene);Acc:429800]
ENSGALG00010002118	SAT2	-0.696669	0.0424714	XP_040513119.1 thialysine N-epsilon-acetyltransferase-like isoform X1 [Gallus gallus]
ENSGALG00010002136	ACAP1	1.54712	4.65e-07	ArfGAP with coiled-coil, ankyrin repeat and PH domains 1 [Source:HGNC Symbol;Acc:HGNC:16467]
ENSGALG00010002149	SLC51AL	1.93759	0.00897309	XP_001235386.2 organic solute transporter subunit alpha [Gallus gallus]
ENSGALG00010002192	Gsta4	-1.1862	5.72e-10	XP_015140307.1 glutathione S-transferase 3 isoform X1 [Gallus gallus]
ENSGALG00010002197	GSTA2	-0.916672	0.000114381	glutathione S-transferase alpha 2 [Source:NCBI gene (formerly Entrezgene);Acc:414895]
ENSGALG00010002206	DPH3P1	-0.594309	0.00231144	diphthamide biosynthesis 3 pseudo 1 [Source:NCBI gene (formerly Entrezgene);Acc:420643]
ENSGALG00010002211	ACER3	0.965169	0.000166115	alkaline ceramidase 3 [Source:HGNC Symbol;Acc:HGNC:16066]
ENSGALG00010002225	PRDX3	-0.788934	0.00948939	peroxiredoxin 3 [Source:HGNC Symbol;Acc:HGNC:9354]
ENSGALG00010002231	TMEM14A	0.966728	0.00120621	transmembrane protein 14A [Source:HGNC Symbol;Acc:HGNC:21076]
ENSGALG00010002235	MXRA5	0.899652	0.0234642	matrix remodeling associated 5 [Source:HGNC Symbol;Acc:HGNC:7539]
ENSGALG00010002238	--	-1.59482	0.0289684	-
ENSGALG00010002247	RFTN1	1.59083	4.26e-06	raftlin, lipid raft linker 1 [Source:NCBI gene (formerly Entrezgene);Acc:395109]
ENSGALG00010002253	GK2	2.21549	1.76e-05	XP_042723132.1 glycerol kinase isoform X2 [Lagopus leucura]
ENSGALG00010002259	CXorf21	3.37535	1.35e-06	TLR adaptor interacting with endolysosomal SLC15A4 [Source:HGNC Symbol;Acc:HGNC:25667]
ENSGALG00010002269	MCPH1	1.58381	0.000223315	microcephalin 1 [Source:NCBI gene (formerly Entrezgene);Acc:100125976]
ENSGALG00010002277	RGS10	1.39631	0.000173547	regulator of G protein signaling 10 [Source:HGNC Symbol;Acc:HGNC:9992]
ENSGALG00010002280	ST7	-1.05482	0.000670831	suppression of tumorigenicity 7 [Source:NCBI gene (formerly Entrezgene);Acc:417770]
ENSGALG00010002285	CAV1	-0.590664	0.00245078	caveolin 1 [Source:NCBI gene (formerly Entrezgene);Acc:373996]
ENSGALG00010002308	GXYLT1	0.761986	0.0282521	glucoside xylosyltransferase 1 [Source:NCBI gene (formerly Entrezgene);Acc:417789]
ENSGALG00010002333	Mr1	1.24241	0.0342621	XP_040504692.1 class I histocompatibility antigen, F10 alpha chain-like isoform X10 [Gallus gallus]
ENSGALG00010002335	TMEM47	-0.839351	0.00257471	transmembrane protein 47 [Source:HGNC Symbol;Acc:HGNC:18515]
ENSGALG00010002339	ZNFY4	-1.05464	0.0263732	MHCY region zinc finger protein 4 [Source:NCBI gene (formerly Entrezgene);Acc:107057116]
ENSGALG00010002341	FAM49A	2.15092	5.46e-07	family with sequence similarity 49 member A [Source:NCBI gene (formerly Entrezgene);Acc:421949]
ENSGALG00010002342	BAG2	-0.75935	0.0142128	BAG cochaperone 2 [Source:HGNC Symbol;Acc:HGNC:938]
ENSGALG00010002355	UFM1	0.71392	0.0179737	ubiquitin fold modifier 1 [Source:NCBI gene (formerly Entrezgene);Acc:418894]
ENSGALG00010002357	RAB31	1.18885	0.000164233	RAB31, member RAS oncogene family [Source:HGNC Symbol;Acc:HGNC:9771]
ENSGALG00010002370	BEND2	0.672972	0.0120336	XP_040506662.1 BEN domain-containing protein 2 isoform X2 [Gallus gallus]
ENSGALG00010002371	BAG3	-1.00243	4.96e-05	BAG cochaperone 3 [Source:HGNC Symbol;Acc:HGNC:939]
ENSGALG00010002372	SMC6	0.64065	0.0312625	structural maintenance of chromosomes 6 [Source:NCBI gene (formerly Entrezgene);Acc:421950]
ENSGALG00010002373	POSTN	1.3312	0.0119531	periostin [Source:NCBI gene (formerly Entrezgene);Acc:395429]
ENSGALG00010002376	GEN1	0.904158	0.000590931	GEN1 Holliday junction 5' flap endonuclease [Source:HGNC Symbol;Acc:HGNC:26881]
ENSGALG00010002377	ART7B	-1.00825	0.0142144	GPI-anchored ADP-ribosyltransferase [Source:NCBI gene (formerly Entrezgene);Acc:428124]
ENSGALG00010002379	NHS	0.853783	0.00540411	NHS actin remodeling regulator [Source:HGNC Symbol;Acc:HGNC:7820]
ENSGALG00010002380	CMPK2	2.01389	4.22e-06	cytidine/uridine monophosphate kinase 2 [Source:HGNC Symbol;Acc:HGNC:27015]
ENSGALG00010002384	DSP	0.963541	0.0308314	XP_040554376.1 LOW QUALITY PROTEIN: plectin-like [Gallus gallus]
ENSGALG00010002389	COL21A1	1.00651	0.0135838	collagen type XXI alpha 1 chain [Source:HGNC Symbol;Acc:HGNC:17025]
ENSGALG00010002398	Il18bp	4.25151	0.0327869	XP_015136386.3 interleukin-18-binding protein isoform X1 [Gallus gallus]
ENSGALG00010002400	RBBP7	0.85456	0.00480445	RB binding protein 7, chromatin remodeling factor [Source:NCBI gene (formerly Entrezgene);Acc:395390]
ENSGALG00010002401	ZRANB1	-0.626291	0.000532014	zinc finger RANBP2-type containing 1 [Source:HGNC Symbol;Acc:HGNC:18224]
ENSGALG00010002404	OSBPL3	1.57599	1.84e-05	oxysterol binding protein like 3 [Source:HGNC Symbol;Acc:HGNC:16370]
ENSGALG00010002405	KCNQ5	-0.782859	0.00165731	potassium voltage-gated channel subfamily Q member 5 [Source:HGNC Symbol;Acc:HGNC:6299]
ENSGALG00010002406	DIAPH3	2.24569	0.000151258	diaphanous related formin 3 [Source:HGNC Symbol;Acc:HGNC:15480]
ENSGALG00010002413	TSSC1	0.663704	0.000622667	tumor suppressing subtransferable candidate 1 [Source:NCBI gene (formerly Entrezgene);Acc:421916]
ENSGALG00010002430	NUMA1	-0.648953	0.0435731	nuclear mitotic apparatus protein 1 [Source:NCBI gene (formerly Entrezgene);Acc:768717]
ENSGALG00010002431	BCKDHB	-0.77675	0.000228249	branched chain keto acid dehydrogenase E1 subunit beta [Source:NCBI gene (formerly Entrezgene);Acc:395375]
ENSGALG00010002437	TTK	1.39083	0.00410188	TTK protein kinase [Source:HGNC Symbol;Acc:HGNC:12401]
ENSGALG00010002443	TYK2	0.948322	9.1e-08	tyrosine kinase 2 [Source:HGNC Symbol;Acc:HGNC:12440]
ENSGALG00010002446	RIMS1	2.04256	0.0171969	regulating synaptic membrane exocytosis 1 [Source:HGNC Symbol;Acc:HGNC:17282]
ENSGALG00010002449	ALG11	1.11085	0.0148183	ALG11, alpha-1,2-mannosyltransferase [Source:NCBI gene (formerly Entrezgene);Acc:418880]
ENSGALG00010002458	PPP2R3B	-0.9968	0.00107026	XP_004938508.1 serine/threonine-protein phosphatase 2A regulatory subunit B'' subunit beta isoform X1 [Gallus gallus]
ENSGALG00010002462	RRM2	2.08436	9.78e-05	ribonucleotide reductase regulatory subunit M2 [Source:HGNC Symbol;Acc:HGNC:10452]
ENSGALG00010002466	UROS	-0.673833	0.0159032	uroporphyrinogen III synthase [Source:HGNC Symbol;Acc:HGNC:12592]
ENSGALG00010002467	NEK3	1.95289	3.6e-05	NIMA related kinase 3 [Source:HGNC Symbol;Acc:HGNC:7746]
ENSGALG00010002471	OGFRL1	1.52628	0.00132149	opioid growth factor receptor like 1 [Source:HGNC Symbol;Acc:HGNC:21378]
ENSGALG00010002472	CDC37	-0.812355	0.000206226	cell division cycle 37 [Source:NCBI gene (formerly Entrezgene);Acc:395430]
ENSGALG00010002474	HPCAL1	0.797323	0.00116746	hippocalcin like 1 [Source:NCBI gene (formerly Entrezgene);Acc:396161]
ENSGALG00010002481	CKAP2	1.40161	0.00338295	cytoskeleton associated protein 2 [Source:NCBI gene (formerly Entrezgene);Acc:418882]
ENSGALG00010002522	HPSE	1.62632	8.64e-06	heparanase [Source:NCBI gene (formerly Entrezgene);Acc:373981]
ENSGALG00010002523	DNAJB13	-1.09888	0.0472311	DnaJ heat shock protein family (Hsp40) member B13 [Source:HGNC Symbol;Acc:HGNC:30718]
ENSGALG00010002539	SNAP91	1.56039	2.16e-07	synaptosome associated protein 91 [Source:NCBI gene (formerly Entrezgene);Acc:428635]
ENSGALG00010002543	UCP3	-1.29113	0.0185888	uncoupling protein 3 [Source:NCBI gene (formerly Entrezgene);Acc:373896]
ENSGALG00010002544	THSD1	-0.873608	0.00302127	thrombospondin type 1 domain containing 1 [Source:HGNC Symbol;Acc:HGNC:17754]
ENSGALG00010002546	ATP6AP2	1.2482	0.000137619	ATPase H+ transporting accessory protein 2 [Source:NCBI gene (formerly Entrezgene);Acc:418573]
ENSGALG00010002553	X-element\ORF2	1.5079	0.00427786	AAC60281.1 unknown [Gallus gallus]
ENSGALG00010002561	PAAF1	0.749114	0.0354952	proteasomal ATPase associated factor 1 [Source:NCBI gene (formerly Entrezgene);Acc:419061]
ENSGALG00010002566	TMSB4X	0.971286	0.00013402	thymosin beta 4, X-linked [Source:NCBI gene (formerly Entrezgene);Acc:408047]
ENSGALG00010002588	FAM175A	0.953534	0.00043269	family with sequence similarity 175 member A [Source:NCBI gene (formerly Entrezgene);Acc:422608]
ENSGALG00010002589	SLC4A7	1.72589	1.73e-05	solute carrier family 4 member 7 [Source:HGNC Symbol;Acc:HGNC:11033]
ENSGALG00010002590	ATP6V1C2	3.3095	8.4e-06	ATPase H+ transporting V1 subunit C2 [Source:HGNC Symbol;Acc:HGNC:18264]
ENSGALG00010002601	PLCXD1	1.17346	0.000968065	phosphatidylinositol specific phospholipase C X domain containing 1 [Source:NCBI gene (formerly Entrezgene);Acc:418673]
ENSGALG00010002605	EOMES	1.92311	7.13e-06	eomesodermin [Source:NCBI gene (formerly Entrezgene);Acc:428443]
ENSGALG00010002609	PDIA6	0.879473	0.000219006	protein disulfide isomerase family A member 6 [Source:HGNC Symbol;Acc:HGNC:30168]
ENSGALG00010002612	JPH1	-1.10959	1.26e-05	junctophilin 1 [Source:HGNC Symbol;Acc:HGNC:14201]
ENSGALG00010002623	MID1IP1	-0.814629	0.016744	MID1 interacting protein 1 [Source:NCBI gene (formerly Entrezgene);Acc:404752]
ENSGALG00010002627	MRPS31	-0.595752	0.00122964	mitochondrial ribosomal protein S31 [Source:HGNC Symbol;Acc:HGNC:16632]
ENSGALG00010002638	FABP9	-1.73233	0.000668648	fatty acid binding protein 9 [Source:NCBI gene (formerly Entrezgene);Acc:420198]
ENSGALG00010002661	ACBD7	1.37353	0.005948	acyl-CoA binding domain containing 7 [Source:HGNC Symbol;Acc:HGNC:17715]
ENSGALG00010002664	BZFP1	-0.864794	0.00196051	B-locus zinc finger protein 1 [Source:NCBI gene (formerly Entrezgene);Acc:396247]
ENSGALG00010002669	IL4I1	2.615	0.0230424	interleukin 4 induced 1 [Source:NCBI gene (formerly Entrezgene);Acc:417039]
ENSGALG00010002673	SLC66A3	1.8387	8.75e-07	solute carrier family 66 member 3 [Source:HGNC Symbol;Acc:HGNC:28503]
ENSGALG00010002685	CA8	-0.745832	0.0143659	carbonic anhydrase 8 [Source:HGNC Symbol;Acc:HGNC:1382]
ENSGALG00010002693	MSC	-0.702338	0.0165247	musculin [Source:HGNC Symbol;Acc:HGNC:7321]
ENSGALG00010002703	PIN1	-9.01708	0.000668944	peptidylprolyl cis/trans isomerase, NIMA-interacting 1 [Source:HGNC Symbol;Acc:HGNC:8988]
ENSGALG00010002704	KCNB2	1.65237	0.002768	potassium voltage-gated channel subfamily B member 2 [Source:HGNC Symbol;Acc:HGNC:6232]
ENSGALG00010002712	PTPRE	1.60902	4.92e-06	protein tyrosine phosphatase receptor type E [Source:HGNC Symbol;Acc:HGNC:9669]
ENSGALG00010002716	NHLRC3	0.937802	0.000411453	NHL repeat containing 3 [Source:HGNC Symbol;Acc:HGNC:33751]
ENSGALG00010002725	TSPAN7	-0.818327	0.0127498	tetraspanin 7 [Source:HGNC Symbol;Acc:HGNC:11854]
ENSGALG00010002728	RP2	0.892929	0.000725272	retinitis pigmentosa 2 (X-linked recessive) [Source:NCBI gene (formerly Entrezgene);Acc:418675]
ENSGALG00010002750	MKI67	2.64109	1.59e-06	XP_040558590.1 proliferation marker protein Ki-67 isoform X2 [Gallus gallus]
ENSGALG00010002752	NDUFA4	-0.831083	0.0220242	NDUFA4, mitochondrial complex associated [Source:NCBI gene (formerly Entrezgene);Acc:772135]
ENSGALG00010002753	SLC9A7	1.03023	1.36e-07	solute carrier family 9 member A7 [Source:HGNC Symbol;Acc:HGNC:17123]
ENSGALG00010002758	GREB1	3.02416	0.0155546	growth regulating estrogen receptor binding 1 [Source:HGNC Symbol;Acc:HGNC:24885]
ENSGALG00010002768	TRIM39.2	2.44857	4.03e-08	tripartite motif containing 39.2 [Source:NCBI gene (formerly Entrezgene);Acc:417041]
ENSGALG00010002774	TBX18	-0.851255	0.0158077	T-box transcription factor 18 [Source:NCBI gene (formerly Entrezgene);Acc:395104]
ENSGALG00010002782	GSTA3	1.07706	0.00101827	glutathione S-transferase alpha 3 [Source:NCBI gene (formerly Entrezgene);Acc:414896]
ENSGALG00010002784	TRIM27.2	1.3917	0.00563837	tripartite motif containing 27.2 [Source:NCBI gene (formerly Entrezgene);Acc:430359]
ENSGALG00010002788	C4	-2.36468	3.44e-08	XP_004938797.2 complement C4 [Gallus gallus]
ENSGALG00010002807	P2RY6	0.877973	0.0010663	pyrimidinergic receptor P2Y6 [Source:NCBI gene (formerly Entrezgene);Acc:396114]
ENSGALG00010002810	TRIM27.1	-1.21824	0.00924879	tripartite motif containing 27.1 [Source:NCBI gene (formerly Entrezgene);Acc:417042]
ENSGALG00010002814	TERF1	1.4557	0.000589084	telomeric repeat binding factor 1 [Source:NCBI gene (formerly Entrezgene);Acc:378896]
ENSGALG00010002819	BMP3	-1.24661	0.0222405	bone morphotic protein 3 [Source:NCBI gene (formerly Entrezgene);Acc:422581]
ENSGALG00010002832	LPIN1	-1.41858	4.73e-05	lipin 1 [Source:HGNC Symbol;Acc:HGNC:13345]
ENSGALG00010002835	CYFIP1	0.602489	0.0127346	cytoplasmic FMR1 interacting protein 1 [Source:HGNC Symbol;Acc:HGNC:13759]
ENSGALG00010002838	Sdhaf3	-0.774278	0.0113264	XP_418673.2 succinate dehydrogenase assembly factor 3, mitochondrial [Gallus gallus]
ENSGALG00010002864	RNASEH2B	0.846369	0.00280949	ribonuclease H2 subunit B [Source:NCBI gene (formerly Entrezgene);Acc:418874]
ENSGALG00010002866	Btn1a1	-1.10852	0.000467332	XP_040504696.1 E3 ubiquitin-protein ligase TRIM39 isoform X2 [Gallus gallus]
ENSGALG00010002870	FABP5	-1.09322	0.000638225	fatty acid binding protein 5 [Source:NCBI gene (formerly Entrezgene);Acc:420197]
ENSGALG00010002878	P2RY2	-0.942658	0.00271907	purinergic receptor P2Y2 [Source:HGNC Symbol;Acc:HGNC:8541]
ENSGALG00010002880	RASGEF1B	0.98388	0.000615429	RasGEF domain family member 1B [Source:HGNC Symbol;Acc:HGNC:24881]
ENSGALG00010002883	MAP3K15	-1.10471	0.0294291	mitogen-activated protein kinase kinase kinase 15 [Source:HGNC Symbol;Acc:HGNC:31689]
ENSGALG00010002908	S1PR2	0.79042	0.0323322	sphingosine-1-phosphate receptor 2 [Source:HGNC Symbol;Acc:HGNC:3169]
ENSGALG00010002911	MYBL1	2.58798	6.22e-05	MYB proto-oncogene like 1 [Source:HGNC Symbol;Acc:HGNC:7547]
ENSGALG00010002913	NXNL1	-1.81425	0.000627352	nucleoredoxin like 1 [Source:HGNC Symbol;Acc:HGNC:25179]
ENSGALG00010002914	SLC27A1	-0.5966	0.000755908	solute carrier family 27 member 1 [Source:NCBI gene (formerly Entrezgene);Acc:426008]
ENSGALG00010002916	SDCBP	0.927695	0.00211081	syndecan binding protein [Source:NCBI gene (formerly Entrezgene);Acc:421136]
ENSGALG00010002922	TMEM106B	0.853376	0.0010349	transmembrane protein 106B [Source:NCBI gene (formerly Entrezgene);Acc:420586]
ENSGALG00010002928	ASB4	-1.21056	0.000548035	ankyrin repeat and SOCS box containing 4 [Source:HGNC Symbol;Acc:HGNC:16009]
ENSGALG00010002935	SYTL5	1.61927	0.0370156	synaptotagmin like 5 [Source:HGNC Symbol;Acc:HGNC:15589]
ENSGALG00010002939	HMGB2	0.738404	0.0390808	high mobility group box 2 [Source:NCBI gene (formerly Entrezgene);Acc:396482]
ENSGALG00010002953	WDFY2	1.1496	0.000138878	WD repeat and FYVE domain containing 2 [Source:NCBI gene (formerly Entrezgene);Acc:770107]
ENSGALG00010002992	CHN2	1.21628	3e-06	XP_042673517.1 beta-chimaerin-like [Centrocercus urophasianus]
ENSGALG00010002995	RWDD2A	1.01703	0.0024802	RWD domain containing 2A [Source:HGNC Symbol;Acc:HGNC:21385]
ENSGALG00010002998	LECT1	1.28354	0.0299503	leukocyte cell derived chemotaxin 1 [Source:NCBI gene (formerly Entrezgene);Acc:395600]
ENSGALG00010002999	CMTM7	1.78	3.01e-06	CKLF like MARVEL transmembrane domain containing 7 [Source:NCBI gene (formerly Entrezgene);Acc:420666]
ENSGALG00010003002	PHKA2	1.41994	9.99e-07	phosphorylase kinase regulatory subunit alpha 2 [Source:HGNC Symbol;Acc:HGNC:8926]
ENSGALG00010003017	PGM3	1.80035	8.6e-06	phosphoglucomutase 3 [Source:HGNC Symbol;Acc:HGNC:8907]
ENSGALG00010003019	TAPBP	1.19453	6.82e-08	TAP binding protein [Source:NCBI gene (formerly Entrezgene);Acc:417048]
ENSGALG00010003022	BLB2	1.51313	6.34e-05	Major histocompatibility complex class II beta chain BLB2, (similar to HLA class II, D beta chain) [Source:NCBI gene (formerly Entrezgene);Acc:101747454]
ENSGALG00010003025	MFHAS1	-0.975281	0.0043284	multifunctional ROCO family signaling regulator 1 [Source:HGNC Symbol;Acc:HGNC:16982]
ENSGALG00010003027	SCIN	2.25961	8.6e-05	scinderin [Source:NCBI gene (formerly Entrezgene);Acc:420588]
ENSGALG00010003030	PPEF1	2.08903	0.00853703	protein phosphatase with EF-hand domain 1 [Source:HGNC Symbol;Acc:HGNC:9243]
ENSGALG00010003057	DDX1	-0.665924	0.000104601	DEAD-box helicase 1 [Source:NCBI gene (formerly Entrezgene);Acc:395249]
ENSGALG00010003063	GGH	1.39718	0.000198445	gamma-glutamyl hydrolase [Source:HGNC Symbol;Acc:HGNC:4248]
ENSGALG00010003064	VAV1	1.82078	4.38e-10	vav guanine nucleotide exchange factor 1 [Source:HGNC Symbol;Acc:HGNC:12657]
ENSGALG00010003072	ELF1	1.24072	1.65e-06	E74 like ETS transcription factor 1 [Source:NCBI gene (formerly Entrezgene);Acc:418828]
ENSGALG00010003074	TTPA	-1.01498	0.0171066	alpha tocopherol transfer protein [Source:HGNC Symbol;Acc:HGNC:12404]
ENSGALG00010003090	DMA	1.41257	7.68e-07	major histocompatibility complex, class II, DM alpha [Source:NCBI gene (formerly Entrezgene);Acc:417050]
ENSGALG00010003107	GNG11	-0.689954	0.0128911	G protein subunit gamma 11 [Source:NCBI gene (formerly Entrezgene);Acc:771999]
ENSGALG00010003108	PPP1R3B	0.715554	0.0143474	protein phosphatase 1 regulatory subunit 3B [Source:HGNC Symbol;Acc:HGNC:14942]
ENSGALG00010003109	ART5	1.92328	6.58e-09	ADP-ribosyltransferase 5 [Source:HGNC Symbol;Acc:HGNC:24049]
ENSGALG00010003117	ID2	0.625398	0.00392968	inhibitor of DNA binding 2, HLH protein [Source:NCBI gene (formerly Entrezgene);Acc:395852]
ENSGALG00010003125	APOO	-0.67355	0.0149872	apolipoprotein O [Source:HGNC Symbol;Acc:HGNC:28727]
ENSGALG00010003126	LRP2	3.24651	0.000689639	XP_025006031.2 prolow-density lipoprotein receptor-related protein 1 isoform X1 [Gallus gallus]
ENSGALG00010003131	TAP1	1.57084	2.36e-05	transporter 1, ATP-binding cassette, sub-family B (MDR/TAP) [Source:NCBI gene (formerly Entrezgene);Acc:427727]
ENSGALG00010003133	SAT1	0.71981	0.00101024	spermidine/spermine N1-acetyltransferase 1 [Source:NCBI gene (formerly Entrezgene);Acc:374006]
ENSGALG00010003159	TAP2	0.805663	0.000379756	transporter 2, ATP binding cassette subfamily B [Source:NCBI gene (formerly Entrezgene);Acc:427728]
ENSGALG00010003164	C3	2.24459	0.000428618	complement C3 [Source:HGNC Symbol;Acc:HGNC:1318]
ENSGALG00010003165	BMP2K	1.28838	2.83e-05	BMP2 inducible kinase [Source:HGNC Symbol;Acc:HGNC:18041]
ENSGALG00010003170	C4	1.20985	6.06e-05	complement 4 [Source:NCBI gene (formerly Entrezgene);Acc:426611]
ENSGALG00010003187	RHOG	1.39929	0.000478969	ras homolog family member G [Source:HGNC Symbol;Acc:HGNC:672]
ENSGALG00010003192	RGCC	-0.985537	0.0143553	regulator of cell cycle [Source:HGNC Symbol;Acc:HGNC:20369]
ENSGALG00010003198	PRKG2	1.31929	0.0122581	protein kinase cGMP-dependent 2 [Source:HGNC Symbol;Acc:HGNC:9416]
ENSGALG00010003201	MBOAT2	-0.635488	0.0198913	membrane bound O-acyltransferase domain containing 2 [Source:NCBI gene (formerly Entrezgene);Acc:421925]
ENSGALG00010003202	FAM46A	0.755866	0.00300395	family with sequence similarity 46 member A [Source:NCBI gene (formerly Entrezgene);Acc:421845]
ENSGALG00010003214	PRDX4	0.826447	2.3e-10	peroxiredoxin 4 [Source:HGNC Symbol;Acc:HGNC:17169]
ENSGALG00010003220	SPP1	4.84403	0.000261679	secreted phosphoprotein 1 [Source:NCBI gene (formerly Entrezgene);Acc:395210]
ENSGALG00010003222	ITGA8	0.93934	0.00958092	integrin subunit alpha 8 [Source:NCBI gene (formerly Entrezgene);Acc:396225]
ENSGALG00010003240	PLACL2	2.64009	1.33e-05	PLAC8 like 2 [Source:NCBI gene (formerly Entrezgene);Acc:100857411]
ENSGALG00010003242	ASAP2	0.920863	0.014319	ArfGAP with SH3 domain, ankyrin repeat and PH domain 2 [Source:HGNC Symbol;Acc:HGNC:2721]
ENSGALG00010003243	VPS50	0.619174	0.0119556	VPS50 subunit of EARP/GARPII complex [Source:NCBI gene (formerly Entrezgene);Acc:420560]
ENSGALG00010003247	PTCHD1	-1.01006	5.7e-05	KAF4797867.1 hypothetical protein TURU_070051 [Turdus rufiventris]
ENSGALG00010003250	CD1C	2.07923	0.0112755	CD1c molecule [Source:NCBI gene (formerly Entrezgene);Acc:425801]
ENSGALG00010003252	PHEX	2.69168	0.000144164	phosphate regulating endopeptidase homolog, X-linked [Source:NCBI gene (formerly Entrezgene);Acc:395777]
ENSGALG00010003259	VEGFC	-1.0926	3.81e-06	vascular endothelial growth factor C [Source:HGNC Symbol;Acc:HGNC:12682]
ENSGALG00010003260	ACP5	2.47586	2.2e-06	acid phosphatase 5, tartrate resistant [Source:HGNC Symbol;Acc:HGNC:124]
ENSGALG00010003275	MBTPS2	0.759697	0.001173	membrane bound transcription factor peptidase, site 2 [Source:HGNC Symbol;Acc:HGNC:15455]
ENSGALG00010003276	TNFSF11	2.05697	1.58e-07	tumor necrosis factor superfamily member 11 [Source:NCBI gene (formerly Entrezgene);Acc:428067]
ENSGALG00010003292	GADD45GIP1	-0.595788	0.0329251	GADD45G interacting protein 1 [Source:HGNC Symbol;Acc:HGNC:29996]
ENSGALG00010003294	--	-23.8754	1.89e-15	XP_026723321.1 uncharacterized protein LOC113490913 [Athene cunicularia]
ENSGALG00010003299	RAD23A	-0.933375	0.0212251	RAD23 homolog A, nucleotide excision repair protein [Source:HGNC Symbol;Acc:HGNC:9812]
ENSGALG00010003300	CASP8AP2	0.984001	0.00386194	caspase 8 associated protein 2 [Source:HGNC Symbol;Acc:HGNC:1510]
ENSGALG00010003303	MTHFD2L	0.923114	0.00868311	methylenetetrahydrofolate dehydrogenase (NADP+ dependent) 2 like [Source:HGNC Symbol;Acc:HGNC:31865]
ENSGALG00010003317	LYRM2	-1.30627	0.000984184	LYR motif containing 2 [Source:NCBI gene (formerly Entrezgene);Acc:421812]
ENSGALG00010003330	HEY1	-1.37757	2.01e-06	hes related family bHLH transcription factor with YRPW motif 1 [Source:HGNC Symbol;Acc:HGNC:4880]
ENSGALG00010003331	EPSTI1	2.74333	1.11e-06	epithelial stromal interaction 1 [Source:HGNC Symbol;Acc:HGNC:16465]
ENSGALG00010003347	GPM6A	-3.11811	0.000148204	glycoprotein M6A [Source:NCBI gene (formerly Entrezgene);Acc:422569]
ENSGALG00010003375	YWHAQ	0.755778	0.00257369	tyrosine 3-monooxygenase/tryptophan 5-monooxygenase activation protein theta [Source:NCBI gene (formerly Entrezgene);Acc:421932]
ENSGALG00010003382	ASNS	2.0787	5.89e-07	asparagine synthetase (glutamine-hydrolyzing) [Source:NCBI gene (formerly Entrezgene);Acc:420574]
ENSGALG00010003383	UBE2J1	0.892669	0.000875713	ubiquitin conjugating enzyme E2 J1 [Source:NCBI gene (formerly Entrezgene);Acc:395528]
ENSGALG00010003400	PKIA	-0.932417	0.000599549	protein kinase (cAMP-dependent, catalytic) inhibitor alpha [Source:NCBI gene (formerly Entrezgene);Acc:396333]
ENSGALG00010003403	GCDH	-0.614432	0.0268773	glutaryl-CoA dehydrogenase [Source:HGNC Symbol;Acc:HGNC:4189]
ENSGALG00010003412	ASB5	-0.746145	0.000128904	ankyrin repeat and SOCS box containing 5 [Source:HGNC Symbol;Acc:HGNC:17180]
ENSGALG00010003431	PM20D2	-2.18834	7.67e-05	peptidase M20 domain containing 2 [Source:HGNC Symbol;Acc:HGNC:21408]
ENSGALG00010003432	LACC1	1.46848	0.00422964	laccase domain containing 1 [Source:HGNC Symbol;Acc:HGNC:26789]
ENSGALG00010003438	KCNS3	-1.29273	0.00923441	potassium voltage-gated channel modifier subfamily S member 3 [Source:HGNC Symbol;Acc:HGNC:6302]
ENSGALG00010003439	GMIP	1.6819	1.02e-06	GEM interacting protein [Source:HGNC Symbol;Acc:HGNC:24852]
ENSGALG00010003442	SPCS3	0.675078	1.21e-05	signal peptidase complex subunit 3 [Source:NCBI gene (formerly Entrezgene);Acc:396234]
ENSGALG00010003454	BPNT2	0.874665	7.47e-05	3'(2'), 5'-bisphosphate nucleotidase 2 [Source:HGNC Symbol;Acc:HGNC:26019]
ENSGALG00010003473	Sall2	1.27546	8.14e-05	XP_040510967.1 serine-rich adhesin for platelets-like isoform X19 [Gallus gallus]
ENSGALG00010003475	IGHV3-20	3.38023	0.00147147	AAB22614.2 immunoglobulin alpha heavy chain [Gallus gallus]
ENSGALG00010003478	COLEC11	-0.74191	0.00115983	collectin subfamily member 11 [Source:NCBI gene (formerly Entrezgene);Acc:428649]
ENSGALG00010003552	PI15	3.493	0.00178558	peptidase inhibitor 15 [Source:NCBI gene (formerly Entrezgene);Acc:374241]
ENSGALG00010003556	IGHV3-23	3.23724	0.00083065	BAE80130.1 immunoglobulin heavy chain variable region, partial [Gallus gallus]
ENSGALG00010003577	IGHV3-23	2.95536	0.00166152	CAO79264.1 immunoglobulin heavy chain variable region, partial [Gallus gallus]
ENSGALG00010003583	RSAD2	1.65467	0.00144882	radical S-adenosyl methionine domain containing 2 [Source:NCBI gene (formerly Entrezgene);Acc:428650]
ENSGALG00010003585	PNPLA6	0.670663	2.24e-05	patatin like phospholipase domain containing 6 [Source:NCBI gene (formerly Entrezgene);Acc:425396]
ENSGALG00010003589	SLC25A30	-1.18781	0.0243113	solute carrier family 25 member 30 [Source:HGNC Symbol;Acc:HGNC:27371]
ENSGALG00010003597	RNF144A	0.878508	0.0012506	ring finger protein 144A [Source:HGNC Symbol;Acc:HGNC:20457]
ENSGALG00010003634	CYP4F11	1.73223	0.000783747	cytochrome P450 family 4 subfamily F member 11 [Source:NCBI gene (formerly Entrezgene);Acc:100859277]
ENSGALG00010003641	IGHV3-53	3.31958	0.00948777	BAE80139.1 immunoglobulin heavy chain variable region, partial [Gallus gallus]
ENSGALG00010003659	IGHV3-23	2.30751	0.0346367	AAA50805.1 This CDS feature is included to show the translation of the corresponding V_region. Presently translation qualifiers on V_region features are illegal, partial [Gallus gallus]
ENSGALG00010003665	RDH14	-0.781182	0.00777969	retinol dehydrogenase 14 [Source:HGNC Symbol;Acc:HGNC:19979]
ENSGALG00010003669	IGHV3-23	2.84097	0.0208518	ADF29959.1 immunoglobulin Y heavy chain variable region, partial [Gallus gallus]
ENSGALG00010003681	NT5C1B	1.34906	0.000471284	5'-nucleotidase, cytosolic IB [Source:HGNC Symbol;Acc:HGNC:17818]
ENSGALG00010003683	IGHV3-23	3.01677	0.00418302	AAA50800.1 This CDS feature is included to show the translation of the corresponding V_region. Presently translation qualifiers on V_region features are illegal, partial [Gallus gallus]
ENSGALG00010003692	ZNFY2	-1.61963	1.27e-10	MHCY region zinc finger protein 2 [Source:NCBI gene (formerly Entrezgene);Acc:107057099]
ENSGALG00010003695	NOA1	-0.595567	0.0180153	nitric oxide associated 1 [Source:HGNC Symbol;Acc:HGNC:28473]
ENSGALG00010003701	SARAF	0.585139	0.0299612	store-operated calcium entry associated regulatory factor [Source:NCBI gene (formerly Entrezgene);Acc:422624]
ENSGALG00010003714	ORC3	0.65379	1.81e-05	origin recognition complex subunit 3 [Source:NCBI gene (formerly Entrezgene);Acc:421822]
ENSGALG00010003715	IGHV3-30	3.69489	0.000280332	BAE80135.1 immunoglobulin heavy chain variable region, partial [Gallus gallus]
ENSGALG00010003736	IGHV3-23	3.42122	0.00883955	AAB22614.2 immunoglobulin alpha heavy chain [Gallus gallus]
ENSGALG00010003753	SLCO5A1	-1.04205	0.000896818	solute carrier organic anion transporter family member 5A1 [Source:HGNC Symbol;Acc:HGNC:19046]
ENSGALG00010003757	IGHV3-23	3.32512	0.000687577	ADF29959.1 immunoglobulin Y heavy chain variable region, partial [Gallus gallus]
ENSGALG00010003777	Ighm	3.537	0.000180783	P01875.2 RecName: Full=Ig mu chain C region [Gallus gallus]
ENSGALG00010003785	--	3.9589	3.21e-06	AAB22614.2 immunoglobulin alpha heavy chain [Gallus gallus]
ENSGALG00010003786	Clec2e	3.22967	0.0336137	NP_001380653.2 c-type lectin-like protein, MHC-Y region, 8 [Gallus gallus]
ENSGALG00010003788	NUDT9	-0.594798	8.54e-06	nudix hydrolase 9 [Source:HGNC Symbol;Acc:HGNC:8056]
ENSGALG00010003791	ITGB8	0.818282	0.0273878	integrin subunit beta 8 [Source:HGNC Symbol;Acc:HGNC:6163]
ENSGALG00010003793	TRAM1L1	0.771098	0.000459933	translocation associated membrane protein 1-like 1 [Source:NCBI gene (formerly Entrezgene);Acc:378918]
ENSGALG00010003795	LCP1	1.69737	7.16e-07	lymphocyte cytosolic protein 1 [Source:NCBI gene (formerly Entrezgene);Acc:418852]
ENSGALG00010003804	PSME1	1.22321	6.7e-05	proteasome activator subunit 1 [Source:HGNC Symbol;Acc:HGNC:9568]
ENSGALG00010003806	EGF	-1.20198	0.0098492	epidermal growth factor [Source:NCBI gene (formerly Entrezgene);Acc:408035]
ENSGALG00010003815	RASAL3	1.44376	7e-06	RAS protein activator like 3 [Source:HGNC Symbol;Acc:HGNC:26129]
ENSGALG00010003816	KLHL8	0.676718	0.0229743	kelch like family member 8 [Source:HGNC Symbol;Acc:HGNC:18644]
ENSGALG00010003817	BF2	0.725125	0.0265396	Major histocompatibility complex class I antigen BF2 [Source:NCBI gene (formerly Entrezgene);Acc:425389]
ENSGALG00010003820	SH3YL1	-1.74264	1.77e-05	SH3 and SYLF domain containing 1 [Source:HGNC Symbol;Acc:HGNC:29546]
ENSGALG00010003828	--	4.7575	4.61e-05	XP_040522896.1 uncharacterized protein LOC421856 [Gallus gallus]
ENSGALG00010003830	DMB2	1.3751	7.5e-07	major histocompatibility complex, class II, DM beta 2 [Source:NCBI gene (formerly Entrezgene);Acc:417051]
ENSGALG00010003835	DCAF11	-1.09126	0.00226607	XP_040510972.1 DDB1- and CUL4-associated factor 11 [Gallus gallus]
ENSGALG00010003836	CD1B	1.2975	8.98e-05	CD1b molecule [Source:NCBI gene (formerly Entrezgene);Acc:425802]
ENSGALG00010003837	FAM150B	-2.29348	2.4e-06	ALK and LTK ligand 2 [Source:HGNC Symbol;Acc:HGNC:27683]
ENSGALG00010003839	MADPRT	1.20619	0.0350404	XP_040562644.1 erythroblast NAD(P)(+)--arginine ADP-ribosyltransferase isoform X1 [Gallus gallus]
ENSGALG00010003858	SUCLA2	-0.860027	0.000130697	succinate-CoA ligase ADP-forming beta subunit [Source:NCBI gene (formerly Entrezgene);Acc:418857]
ENSGALG00010003868	HBBA	-2.18006	3.1e-05	hemoglobin subunit epsilon 1 [Source:NCBI gene (formerly Entrezgene);Acc:396485]
ENSGALG00010003869	LY96	2.9422	2.35e-07	lymphocyte antigen 96 [Source:HGNC Symbol;Acc:HGNC:17156]
ENSGALG00010003879	CASP6	0.781556	0.00638897	caspase 6 [Source:NCBI gene (formerly Entrezgene);Acc:395477]
ENSGALG00010003884	TYMS	1.60795	0.0019447	thymidylate synthetase [Source:HGNC Symbol;Acc:HGNC:12441]
ENSGALG00010003898	NDST4	1.67336	5.87e-05	N-deacetylase and N-sulfotransferase 4 [Source:HGNC Symbol;Acc:HGNC:20779]
ENSGALG00010003902	Ngdn	-0.816353	0.00368394	XP_040510933.1 neuroguidin isoform X2 [Gallus gallus]
ENSGALG00010003909	DNAJB1	-0.611537	0.0453952	DnaJ heat shock protein family (Hsp40) member B1 [Source:HGNC Symbol;Acc:HGNC:5270]
ENSGALG00010003921	COLEC12	1.00616	0.00959683	collectin subfamily member 12 [Source:NCBI gene (formerly Entrezgene);Acc:421061]
ENSGALG00010003937	MMP14	0.936156	0.00930391	XP_040550759.1 matrix metalloproteinase-14-like isoform X2 [Gallus gallus]
ENSGALG00010003948	SCD5	-0.761945	0.0295596	stearoyl-CoA desaturase 5 [Source:HGNC Symbol;Acc:HGNC:21088]
ENSGALG00010003958	CYSLTR2	1.65558	0.000889952	cysteinyl leukotriene receptor 2 [Source:HGNC Symbol;Acc:HGNC:18274]
ENSGALG00010003960	ASPH	-0.813438	0.000239092	aspartate beta-hydroxylase [Source:HGNC Symbol;Acc:HGNC:757]
ENSGALG00010003982	GLCCI1	1.53226	7.73e-10	glucocorticoid induced 1 [Source:NCBI gene (formerly Entrezgene);Acc:420580]
ENSGALG00010004006	NKAIN3	1.14876	0.0352199	sodium/potassium transporting ATPase interacting 3 [Source:HGNC Symbol;Acc:HGNC:26829]
ENSGALG00010004007	ZGRF1	1.14279	0.0119479	XP_040555327.1 protein ZGRF1 isoform X2 [Gallus gallus]
ENSGALG00010004055	FILIP1	-1.21587	3.63e-09	filamin A interacting protein 1 [Source:HGNC Symbol;Acc:HGNC:21015]
ENSGALG00010004065	TIFA	2.05492	0.000116964	TRAF interacting protein with forkhead associated domain [Source:HGNC Symbol;Acc:HGNC:19075]
ENSGALG00010004070	ARL11	0.829472	0.0157622	ADP ribosylation factor like GTPase 11 [Source:HGNC Symbol;Acc:HGNC:24046]
ENSGALG00010004072	SGK3	1.23206	7.27e-05	serum/glucocorticoid regulated kinase family, member 3 [Source:NCBI gene (formerly Entrezgene);Acc:420167]
ENSGALG00010004076	COX7A2	1.04631	1.21e-09	cytochrome c oxidase subunit 7A2 [Source:NCBI gene (formerly Entrezgene);Acc:772260]
ENSGALG00010004079	AP1AR	0.92577	0.00943232	adaptor related protein complex 1 associated regulatory protein [Source:HGNC Symbol;Acc:HGNC:28808]
ENSGALG00010004083	PHF11	0.874997	0.000694977	PHD finger protein 11 [Source:NCBI gene (formerly Entrezgene);Acc:418867]
ENSGALG00010004087	NCOA7	1.03756	0.000667784	nuclear receptor coactivator 7 [Source:NCBI gene (formerly Entrezgene);Acc:421717]
ENSGALG00010004108	PERPB	-0.655356	0.0378012	p53 apoptosis effector related to PMP22 B [Source:NCBI gene (formerly Entrezgene);Acc:421682]
ENSGALG00010004116	SPRY1	-0.742593	0.0168392	sprouty RTK signaling antagonist 1 [Source:NCBI gene (formerly Entrezgene);Acc:395583]
ENSGALG00010004122	TRIM55	-1.38784	4.23e-06	tripartite motif containing 55 [Source:NCBI gene (formerly Entrezgene);Acc:420166]
ENSGALG00010004141	KPNA3	-0.627972	8.18e-06	karyopherin subunit alpha 3 [Source:NCBI gene (formerly Entrezgene);Acc:418870]
ENSGALG00010004142	RBBP8	1.18452	0.00075041	RB binding protein 8, endonuclease [Source:HGNC Symbol;Acc:HGNC:9891]
ENSGALG00010004143	TCF24	-1.38925	0.0102637	transcription factor 24 [Source:HGNC Symbol;Acc:HGNC:32275]
ENSGALG00010004146	NAAA	0.634115	0.00420102	N-acylethanolamine acid amidase [Source:HGNC Symbol;Acc:HGNC:736]
ENSGALG00010004147	SPRYD7	-0.622439	0.0012192	SPRY domain containing 7 [Source:NCBI gene (formerly Entrezgene);Acc:418871]
ENSGALG00010004158	JCHAIN	3.29728	0.00511364	joining chain of multimeric IgA and IgM [Source:NCBI gene (formerly Entrezgene);Acc:374117]
ENSGALG00010004181	BBS12	0.813334	0.00296403	Bardet-Biedl syndrome 12 [Source:HGNC Symbol;Acc:HGNC:26648]
ENSGALG00010004200	ABCB1	-0.853333	0.0478796	ATP binding cassette subfamily B member 1 [Source:NCBI gene (formerly Entrezgene);Acc:395712]
ENSGALG00010004224	NT5E	-0.664056	0.0329084	5'-nucleotidase ecto [Source:HGNC Symbol;Acc:HGNC:8021]
ENSGALG00010004228	IL21	3.40678	0.0023344	interleukin 21 [Source:NCBI gene (formerly Entrezgene);Acc:554218]
ENSGALG00010004236	DBF4	1.35918	0.000965418	DBF4 zinc finger [Source:HGNC Symbol;Acc:HGNC:17364]
ENSGALG00010004238	CCNC	0.937819	0.0024954	cyclin C [Source:NCBI gene (formerly Entrezgene);Acc:421791]
ENSGALG00010004242	ADAM22	0.900234	0.00878639	ADAM metallopeptidase domain 22 [Source:HGNC Symbol;Acc:HGNC:201]
ENSGALG00010004245	ARFGEF3	1.75548	0.00250774	ARFGEF family member 3 [Source:HGNC Symbol;Acc:HGNC:21213]
ENSGALG00010004249	USP45	-0.668593	1.32e-05	ubiquitin specific peptidase 45 [Source:NCBI gene (formerly Entrezgene);Acc:421793]
ENSGALG00010004250	MOB1B	0.638532	0.00433242	MOB kinase activator 1A [Source:NCBI gene (formerly Entrezgene);Acc:422647]
ENSGALG00010004265	PIP4K2A	0.990842	0.000103263	phosphatidylinositol-5-phosphate 4-kinase type 2 alpha [Source:NCBI gene (formerly Entrezgene);Acc:420504]
ENSGALG00010004281	VIM	0.672176	0.0088585	vimentin [Source:NCBI gene (formerly Entrezgene);Acc:420519]
ENSGALG00010004285	SLC18B1	-0.589155	0.0099313	solute carrier family 18 member B1 [Source:NCBI gene (formerly Entrezgene);Acc:421699]
ENSGALG00010004297	SULF1	0.80179	0.0367878	sulfatase 1 [Source:HGNC Symbol;Acc:HGNC:20391]
ENSGALG00010004300	VNN2	0.809226	0.0289589	vanin 2 [Source:NCBI gene (formerly Entrezgene);Acc:421702]
ENSGALG00010004307	NPC2	1.68449	3.73e-05	NPC intracellular cholesterol transporter 2 [Source:NCBI gene (formerly Entrezgene);Acc:423353]
ENSGALG00010004308	DSG2	2.83129	1.38e-05	desmoglein 2 [Source:HGNC Symbol;Acc:HGNC:3049]
ENSGALG00010004312	PDLIM5	-0.898531	0.000162782	PDZ and LIM domain 5 [Source:NCBI gene (formerly Entrezgene);Acc:422699]
ENSGALG00010004319	TAAR1	2.52128	0.00117464	trace amine associated receptor 1 [Source:HGNC Symbol;Acc:HGNC:17734]
ENSGALG00010004329	COQ3	-0.87472	0.00120684	coenzyme Q3, methyltransferase [Source:HGNC Symbol;Acc:HGNC:18175]
ENSGALG00010004338	--	1.06461	2.38e-05	XP_040510219.1 natterin-3 [Gallus gallus]
ENSGALG00010004339	B4GALT6	3.39113	9.5e-07	beta-1,4-galactosyltransferase 6 [Source:NCBI gene (formerly Entrezgene);Acc:421092]
ENSGALG00010004345	FAXC	0.757703	0.0439608	failed axon connections homolog, metaxin like GST domain containing [Source:HGNC Symbol;Acc:HGNC:20742]
ENSGALG00010004346	CEP128	0.995486	0.00015152	centrosomal protein 128 [Source:HGNC Symbol;Acc:HGNC:20359]
ENSGALG00010004362	FBXL4	-0.968231	2.99e-05	F-box and leucine rich repeat protein 4 [Source:HGNC Symbol;Acc:HGNC:13601]
ENSGALG00010004365	TPD52	1.22168	0.00199659	tumor protein D52 [Source:NCBI gene (formerly Entrezgene);Acc:770339]
ENSGALG00010004366	UNC5C	2.69437	0.00243426	unc-5 netrin receptor C [Source:NCBI gene (formerly Entrezgene);Acc:395101]
ENSGALG00010004367	TSPAN13	-0.797735	0.000115606	tetraspanin 13 [Source:NCBI gene (formerly Entrezgene);Acc:420595]
ENSGALG00010004370	ATP6V1H	0.854238	0.0107885	ATPase H+ transporting V1 subunit H [Source:NCBI gene (formerly Entrezgene);Acc:426199]
ENSGALG00010004372	SYNJ2	0.627414	0.0110183	synaptojanin 2 [Source:HGNC Symbol;Acc:HGNC:11504]
ENSGALG00010004373	MMS22L	0.691447	0.00364688	MMS22 like, DNA repair protein [Source:NCBI gene (formerly Entrezgene);Acc:421799]
ENSGALG00010004375	--	1.76288	1.49e-06	XP_040513120.1 endogenous retrovirus group K member 8 Gag polyprotein-like [Gallus gallus]
ENSGALG00010004380	ISCA2	-0.60858	0.00455379	iron-sulfur cluster assembly 2 [Source:HGNC Symbol;Acc:HGNC:19857]
ENSGALG00010004384	SUN2	1.96548	0.00937809	XP_025003782.2 SUN domain-containing protein 3-like isoform X3 [Gallus gallus]
ENSGALG00010004394	CCNY	1.06667	9.8e-06	cyclin Y [Source:HGNC Symbol;Acc:HGNC:23354]
ENSGALG00010004397	--	1.62085	0.0464508	-
ENSGALG00010004404	RGS20	3.1262	0.00030033	regulator of G-protein signaling 20 [Source:NCBI gene (formerly Entrezgene);Acc:395646]
ENSGALG00010004416	STXBP6	0.655302	0.0275255	syntaxin binding protein 6 [Source:NCBI gene (formerly Entrezgene);Acc:423299]
ENSGALG00010004420	--	0.879634	0.000517213	XP_025001719.2 uncharacterized protein LOC769729 isoform X1 [Gallus gallus]
ENSGALG00010004430	TCEA1	0.749441	0.0088787	transcription elongation factor A1 [Source:NCBI gene (formerly Entrezgene);Acc:421119]
ENSGALG00010004433	AHR1A	1.12679	0.000609032	aryl hydrocarbon receptor 1 alpha [Source:NCBI gene (formerly Entrezgene);Acc:373907]
ENSGALG00010004443	ANKRD17	0.632198	0.00051499	ankyrin repeat domain 17 [Source:HGNC Symbol;Acc:HGNC:23575]
ENSGALG00010004454	SRI	0.931348	0.00032068	sorcin [Source:NCBI gene (formerly Entrezgene);Acc:420538]
ENSGALG00010004457	AGA	0.899794	0.00213465	aspartylglucosaminidase [Source:NCBI gene (formerly Entrezgene);Acc:422558]
ENSGALG00010004471	C1H3ORF52	2.16684	0.000458431	chromosome 1 open reading frame, human C3orf52 [Source:NCBI gene (formerly Entrezgene);Acc:418422]
ENSGALG00010004472	NEIL3	2.70855	0.00110488	nei like DNA glycosylase 3 [Source:HGNC Symbol;Acc:HGNC:24573]
ENSGALG00010004479	Cd200	3.25969	0.000481936	XP_015733845.2 OX-2 membrane glycoprotein-like isoform X1 [Coturnix japonica]
ENSGALG00010004483	STEAP4	4.09546	0.00120368	STEAP4 metalloreductase [Source:HGNC Symbol;Acc:HGNC:21923]
ENSGALG00010004503	SOX17	-1.17998	0.0236338	SRY-box 17 [Source:NCBI gene (formerly Entrezgene);Acc:428534]
ENSGALG00010004533	PAG1	1.32323	0.0003971	phosphoprotein membrane anchor with glycosphingolipid microdomains 1 [Source:HGNC Symbol;Acc:HGNC:30043]
ENSGALG00010004553	BATF	1.95223	5.57e-06	basic leucine zipper ATF-like transcription factor [Source:HGNC Symbol;Acc:HGNC:958]
ENSGALG00010004588	MINDY3	1.06133	7.45e-05	MINDY lysine 48 deubiquitinase 3 [Source:HGNC Symbol;Acc:HGNC:23578]
ENSGALG00010004591	RRS1	-0.708104	0.0491368	ribosome biogenesis regulator 1 homolog [Source:HGNC Symbol;Acc:HGNC:17083]
ENSGALG00010004689	BBX	0.78826	0.00129311	BBX high mobility group box domain containing [Source:HGNC Symbol;Acc:HGNC:14422]
ENSGALG00010004728	TSC22D1	-0.608427	0.0259342	NP_001384632.1 TSC22 domain family protein 1 [Gallus gallus]
ENSGALG00010004736	CD47	1.01186	8.74e-05	CD47 molecule [Source:NCBI gene (formerly Entrezgene);Acc:418408]
ENSGALG00010004746	LYN	2.13755	1.68e-05	LYN proto-onco, Src family tyrosine kinase [Source:NCBI gene (formerly Entrezgene);Acc:421127]
ENSGALG00010004758	FLT3	2.37468	7.55e-06	fms related receptor tyrosine kinase 3 [Source:HGNC Symbol;Acc:HGNC:3765]
ENSGALG00010004760	THBS2	1.44867	0.000293919	thrombospondin 2 [Source:NCBI gene (formerly Entrezgene);Acc:414837]
ENSGALG00010004762	IFT57	0.841805	0.0224102	intraflagellar transport 57 [Source:HGNC Symbol;Acc:HGNC:17367]
ENSGALG00010004765	DMBT1	1.51271	3.05e-05	XP_040509977.1 deleted in malignant brain tumors 1 protein [Gallus gallus]
ENSGALG00010004777	CDK14	0.644871	0.0052568	cyclin dependent kinase 14 [Source:HGNC Symbol;Acc:HGNC:8883]
ENSGALG00010004800	ZC3H12C	1.04042	0.00157971	zinc finger CCCH-type containing 12C [Source:HGNC Symbol;Acc:HGNC:29362]
ENSGALG00010004808	THEMIS	2.44446	4.92e-06	thymocyte selection associated [Source:HGNC Symbol;Acc:HGNC:21569]
ENSGALG00010004835	HHLA2	1.20678	0.0103761	HERV-H LTR-associating 2 [Source:HGNC Symbol;Acc:HGNC:4905]
ENSGALG00010004837	CENPC	1.2884	2.05e-05	centromere protein C [Source:NCBI gene (formerly Entrezgene);Acc:395922]
ENSGALG00010004852	DMBT1	1.00884	0.000526812	XP_015156064.2 deleted in malignant brain tumors 1 protein isoform X1 [Gallus gallus]
ENSGALG00010004871	C11orf87	-1.62627	0.00129324	chromosome 11 open reading frame 87 [Source:HGNC Symbol;Acc:HGNC:33788]
ENSGALG00010004887	MYH15	2.24009	0.0470103	myosin, heavy chain 15 [Source:NCBI gene (formerly Entrezgene);Acc:395534]
ENSGALG00010004902	ANKRD29	0.779635	0.00193698	ankyrin repeat domain 29 [Source:HGNC Symbol;Acc:HGNC:27110]
ENSGALG00010004907	FRMD1	-0.664958	0.0486678	XP_040525016.1 FERM domain-containing protein 1 isoform X2 [Gallus gallus]
ENSGALG00010004929	accs	-0.836435	0.00922718	XP_015137431.2 1-aminocyclopropane-1-carboxylate synthase-like protein 1 isoform X2 [Gallus gallus]
ENSGALG00010004934	KIAA1524	1.59732	0.00504846	KIAA1524 [Source:NCBI gene (formerly Entrezgene);Acc:418410]
ENSGALG00010004946	SH2D1B	1.06818	0.00825598	SH2 domain containing 1B [Source:NCBI gene (formerly Entrezgene);Acc:418411]
ENSGALG00010004949	RAB39A	2.30206	2.19e-05	RAB39A, member RAS oncogene family [Source:HGNC Symbol;Acc:HGNC:16521]
ENSGALG00010004951	AFDN	-0.825941	0.000103044	afadin, adherens junction formation factor [Source:HGNC Symbol;Acc:HGNC:7137]
ENSGALG00010004965	JCAD	-0.692743	0.000699166	junctional cadherin 5 associated [Source:HGNC Symbol;Acc:HGNC:29283]
ENSGALG00010004967	SLC35F2	1.75077	0.0006118	solute carrier family 35 member F2 [Source:HGNC Symbol;Acc:HGNC:23615]
ENSGALG00010004968	TRAT1	1.62194	3.88e-05	T cell receptor associated transmembrane adaptor 1 [Source:HGNC Symbol;Acc:HGNC:30698]
ENSGALG00010004976	HSD17B11	-1.72321	1.65e-07	XP_426310.3 estradiol 17-beta-dehydrogenase 11 [Gallus gallus]
ENSGALG00010004977	RNF217	0.699348	0.000133738	ring finger protein 217 [Source:HGNC Symbol;Acc:HGNC:21487]
ENSGALG00010004980	FNDC1	2.4335	0.000318235	fibronectin type III domain containing 1 [Source:HGNC Symbol;Acc:HGNC:21184]
ENSGALG00010004981	UGT2A1	4.00327	0.00301317	XP_010708205.1 UDP-glucuronosyltransferase 2C1-like isoform X1 [Meleagris gallopavo]
ENSGALG00010004987	MAP3K8	2.17357	6.67e-06	mitogen-activated protein kinase kinase kinase 8 [Source:HGNC Symbol;Acc:HGNC:6860]
ENSGALG00010004988	HJURP	2.19277	7.44e-06	Holliday junction recognition protein [Source:NCBI gene (formerly Entrezgene);Acc:418413]
ENSGALG00010004993	SULT1B	1.35398	0.00212005	sulfotransferase family, cytosolic, 1B [Source:NCBI gene (formerly Entrezgene);Acc:422661]
ENSGALG00010004996	GPR158	1.2149	0.00827922	G protein-coupled receptor 158 [Source:NCBI gene (formerly Entrezgene);Acc:100859400]
ENSGALG00010005004	CDK6	0.870609	7.47e-05	cyclin dependent kinase 6 [Source:NCBI gene (formerly Entrezgene);Acc:420558]
ENSGALG00010005012	SAMD9L	3.24326	8.7e-07	XP_004939354.2 sterile alpha motif domain-containing protein 9-like [Gallus gallus]
ENSGALG00010005014	SULT1B1	1.00411	0.00261295	sulfotransferase family cytosolic 1B member 1 [Source:NCBI gene (formerly Entrezgene);Acc:395227]
ENSGALG00010005016	STX11	1.73919	0.000101036	syntaxin 11 [Source:HGNC Symbol;Acc:HGNC:11429]
ENSGALG00010005023	POGLUT3	0.588739	0.0190266	protein O-glucosyltransferase 3 [Source:HGNC Symbol;Acc:HGNC:28496]
ENSGALG00010005042	SLC46A3	1.52376	6.53e-05	solute carrier family 46 member 3 [Source:NCBI gene (formerly Entrezgene);Acc:418924]
ENSGALG00010005048	ROCK1	1.02987	0.00149338	Rho-associated, coiled-coil containing protein kinase 1 [Source:NCBI gene (formerly Entrezgene);Acc:373970]
ENSGALG00010005057	FLVCR2	2.44885	4.05e-05	FLVCR heme transporter 2 [Source:HGNC Symbol;Acc:HGNC:20105]
ENSGALG00010005075	TRDN	-1.07387	2.48e-05	triadin [Source:HGNC Symbol;Acc:HGNC:12261]
ENSGALG00010005087	ENPP1	-0.666812	0.0157522	ectonucleotide pyrophosphatase/phosphodiesterase 1 [Source:HGNC Symbol;Acc:HGNC:3356]
ENSGALG00010005092	ESCO1	-0.73197	0.000820255	establishment of sister chromatid cohesion N-acetyltransferase 1 [Source:HGNC Symbol;Acc:HGNC:24645]
ENSGALG00010005118	PRTFDC1	1.35323	0.000112162	phosphoribosyl transferase domain containing 1 [Source:NCBI gene (formerly Entrezgene);Acc:420499]
ENSGALG00010005131	IL8L2	3.33487	0.00237344	interleukin 8-like 2 [Source:NCBI gene (formerly Entrezgene);Acc:396495]
ENSGALG00010005145	AKAP7	-0.763752	0.0332587	A-kinase anchoring protein 7 [Source:HGNC Symbol;Acc:HGNC:377]
ENSGALG00010005148	TTC39C	1.35369	4.11e-06	tetratricopeptide repeat domain 39C [Source:HGNC Symbol;Acc:HGNC:26595]
ENSGALG00010005150	ALCAM	1.16812	0.00190732	activated leukocyte cell adhesion molecule [Source:NCBI gene (formerly Entrezgene);Acc:396092]
ENSGALG00010005165	METTL21C	-1.03874	0.0446442	methyltransferase 21C, AARS1 lysine [Source:HGNC Symbol;Acc:HGNC:33717]
ENSGALG00010005166	CBLB	0.872686	2.17e-06	Cbl proto-oncogene B [Source:HGNC Symbol;Acc:HGNC:1542]
ENSGALG00010005174	TPP2	-0.713407	0.000600485	tripeptidyl peptidase 2 [Source:HGNC Symbol;Acc:HGNC:12016]
ENSGALG00010005190	HRH3	1.43101	0.000809815	XP_004939852.1 histamine H3 receptor [Gallus gallus]
ENSGALG00010005217	CCNA2	1.06761	4.53e-05	cyclin A2 [Source:NCBI gene (formerly Entrezgene);Acc:396172]
ENSGALG00010005219	NALCN	1.12598	0.0393132	sodium leak channel, non-selective [Source:HGNC Symbol;Acc:HGNC:19082]
ENSGALG00010005221	HERVK_113	1.33456	0.0303024	KFZ49448.1 hypothetical protein N321_00073, partial [Antrostomus carolinensis]
ENSGALG00010005223	GRIA4	3.79607	0.0123381	glutamate ionotropic receptor AMPA type subunit 4 [Source:NCBI gene (formerly Entrezgene);Acc:396137]
ENSGALG00010005232	GATA3	1.33686	0.000334242	GATA binding protein 3 [Source:NCBI gene (formerly Entrezgene);Acc:419106]
ENSGALG00010005237	RAP2A	0.673547	0.00427447	RAP2A, member of RAS oncogene family [Source:HGNC Symbol;Acc:HGNC:9861]
ENSGALG00010005238	TMEM63C	-1.31812	0.00239694	transmembrane protein 63C [Source:HGNC Symbol;Acc:HGNC:23787]
ENSGALG00010005244	FBXO5	3.60233	0.000323381	F-box protein 5 [Source:HGNC Symbol;Acc:HGNC:13584]
ENSGALG00010005246	RAB10	3.0137	0.000284693	XP_010707218.1 ras-related protein Rab-10-like isoform X1 [Meleagris gallopavo]
ENSGALG00010005248	TMEM200A	0.886308	0.00682055	transmembrane protein 200A [Source:HGNC Symbol;Acc:HGNC:21075]
ENSGALG00010005249	PDGFD	0.704664	0.0170376	platelet derived growth factor D [Source:NCBI gene (formerly Entrezgene);Acc:418978]
ENSGALG00010005250	SLC35A5	0.824423	0.00105469	solute carrier family 35 member A5 [Source:HGNC Symbol;Acc:HGNC:20792]
ENSGALG00010005252	KLHL14	2.36471	0.000429785	kelch like family member 14 [Source:NCBI gene (formerly Entrezgene);Acc:421100]
ENSGALG00010005255	BZW2	-0.728035	0.00119224	basic leucine zipper and W2 domains 2 [Source:NCBI gene (formerly Entrezgene);Acc:420594]
ENSGALG00010005263	--	1.73942	7.33e-06	XP_040510257.1 platelet glycoprotein VI isoform X1 [Gallus gallus]
ENSGALG00010005272	MBNL2	-0.969224	6.68e-06	muscleblind like splicing regulator 2 [Source:NCBI gene (formerly Entrezgene);Acc:418784]
ENSGALG00010005273	--	1.86023	0.000507198	XP_040510449.1 immunoglobulin superfamily member 1-like isoform X1 [Gallus gallus]
ENSGALG00010005277	IPCEF1	1.56358	2.89e-05	XP_015139740.1 interactor protein for cytohesin exchange factors 1 isoform X1 [Gallus gallus]
ENSGALG00010005278	DAPP1	0.933204	0.000717965	dual adaptor of phosphotyrosine and 3-phosphoinositides [Source:NCBI gene (formerly Entrezgene);Acc:425211]
ENSGALG00010005281	TMED8	0.714759	0.000147007	transmembrane p24 trafficking protein family member 8 [Source:NCBI gene (formerly Entrezgene);Acc:423375]
ENSGALG00010005285	MPP7	-0.596338	0.000137095	MAGUK p55 scaffold protein 7 [Source:HGNC Symbol;Acc:HGNC:26542]
ENSGALG00010005295	mas	2.65481	0.0113748	XP_015137549.2 mycocerosic acid synthase-like [Gallus gallus]
ENSGALG00010005297	IL22RA2	2.81127	0.0490525	interleukin 22 receptor subunit alpha 2 [Source:HGNC Symbol;Acc:HGNC:14901]
ENSGALG00010005303	--	2.69664	0.000369013	XP_040510199.1 leukocyte immunoglobulin-like receptor subfamily A member 2, partial [Gallus gallus]
ENSGALG00010005304	Ptchd3	0.704929	0.0386032	XP_425978.5 patched domain-containing protein 3 [Gallus gallus]
ENSGALG00010005307	TIAM2	1.15655	0.00126455	T-cell lymphoma invasion and metastasis 2 [Source:NCBI gene (formerly Entrezgene);Acc:421648]
ENSGALG00010005314	IL20RA	3.03129	0.00196352	interleukin 20 receptor subunit alpha [Source:HGNC Symbol;Acc:HGNC:6003]
ENSGALG00010005316	PARP4	1.02672	0.000255839	poly(ADP-ribose) polymerase family member 4 [Source:NCBI gene (formerly Entrezgene);Acc:418958]
ENSGALG00010005324	CENPJ	1.56502	0.000302359	centromere protein J [Source:HGNC Symbol;Acc:HGNC:17272]
ENSGALG00010005326	MASTL	1.24909	1.51e-06	microtubule associated serine/threonine kinase like [Source:NCBI gene (formerly Entrezgene);Acc:420487]
ENSGALG00010005335	AHSA1	-0.703399	0.00047843	activator of HSP90 ATPase activity 1 [Source:HGNC Symbol;Acc:HGNC:1189]
ENSGALG00010005347	DOK1	1.4067	3.66e-07	docking protein 1 [Source:HGNC Symbol;Acc:HGNC:2990]
ENSGALG00010005349	ACBD5	-0.666411	6.27e-07	acyl-CoA binding domain containing 5 [Source:NCBI gene (formerly Entrezgene);Acc:420488]
ENSGALG00010005350	ARHGAP20	1.18267	0.0273152	Rho GTPase activating protein 20 [Source:HGNC Symbol;Acc:HGNC:18357]
ENSGALG00010005351	DTNA	-1.26181	2.79e-06	dystrobrevin alpha [Source:HGNC Symbol;Acc:HGNC:3057]
ENSGALG00010005352	LILRA6	2.03485	0.00604355	XP_040549465.1 immunoglobulin superfamily member 1-like isoform X2 [Gallus gallus]
ENSGALG00010005357	TNIP3	1.83115	0.0144128	TNFAIP3 interacting protein 3 [Source:HGNC Symbol;Acc:HGNC:19315]
ENSGALG00010005360	CAMK1D	0.700978	0.0105272	calcium/calmodulin dependent protein kinase ID [Source:HGNC Symbol;Acc:HGNC:19341]
ENSGALG00010005362	ATP1B1	0.678203	0.0076585	ATPase Na+/K+ transporting subunit beta 1 [Source:NCBI gene (formerly Entrezgene);Acc:396529]
ENSGALG00010005368	CCDC3	-0.782643	0.0220765	coiled-coil domain containing 3 [Source:HGNC Symbol;Acc:HGNC:23813]
ENSGALG00010005372	CDIN1	0.633705	0.000330627	CDAN1 interacting nuclease 1 [Source:NCBI gene (formerly Entrezgene);Acc:423293]
ENSGALG00010005377	EMCN	-0.735589	0.000551722	endomucin [Source:NCBI gene (formerly Entrezgene);Acc:772178]
ENSGALG00010005380	XCL1	0.900487	0.000690067	X-C motif chemokine ligand 1 [Source:NCBI gene (formerly Entrezgene);Acc:395914]
ENSGALG00010005382	RAB32	1.82917	0.00181928	RAB32, member RAS onco family [Source:NCBI gene (formerly Entrezgene);Acc:421616]
ENSGALG00010005383	OPTN	-0.802512	5.1e-05	optineurin [Source:NCBI gene (formerly Entrezgene);Acc:374079]
ENSGALG00010005384	MAPRE2	-0.989794	0.00123919	microtubule associated protein RP/EB family member 2 [Source:NCBI gene (formerly Entrezgene);Acc:421105]
ENSGALG00010005388	LILRA6	2.0382	0.00247051	XP_040510231.1 immunoglobulin superfamily member 1-like isoform X2 [Gallus gallus]
ENSGALG00010005394	PHYH	-1.15861	1.55e-06	phytanoyl-CoA 2-hydroxylase [Source:HGNC Symbol;Acc:HGNC:8940]
ENSGALG00010005399	NDNF	1.21193	0.02214	neuron derived neurotrophic factor [Source:HGNC Symbol;Acc:HGNC:26256]
ENSGALG00010005401	BCLAF1	0.588689	0.0142379	BCL2 associated transcription factor 1 [Source:HGNC Symbol;Acc:HGNC:16863]
ENSGALG00010005405	CEBPD	-1.50001	0.0306054	CCAAT enhancer binding protein delta [Source:HGNC Symbol;Acc:HGNC:1835]
ENSGALG00010005408	APBB1IP	1.69893	1.01e-08	amyloid beta protein binding family B member 1 interacting protein [Source:NCBI gene (formerly Entrezgene);Acc:420492]
ENSGALG00010005409	PRKCQ	-0.809325	0.000956515	protein kinase C theta [Source:HGNC Symbol;Acc:HGNC:9410]
ENSGALG00010005410	GR42L6	1.44613	0.0123268	G-protein coupled receptor 42-like 6 [Source:NCBI gene (formerly Entrezgene);Acc:776487]
ENSGALG00010005412	MTFR2	0.795372	0.0344699	mitochondrial fission regulator 2 [Source:HGNC Symbol;Acc:HGNC:21115]
ENSGALG00010005416	PPP3CA	-0.64413	0.00555933	protein phosphatase 3 catalytic subunit alpha [Source:HGNC Symbol;Acc:HGNC:9314]
ENSGALG00010005427	DQX1	-0.910687	0.0167982	XP_042749774.1 ATP-dependent RNA helicase DQX1 isoform X1 [Lagopus leucura]
ENSGALG00010005429	ZDHHC20	1.21313	0.000141384	zinc finger DHHC-type palmitoyltransferase 20 [Source:HGNC Symbol;Acc:HGNC:20749]
ENSGALG00010005430	MCM4	0.745758	0.00357234	minichromosome maintenance complex component 4 [Source:HGNC Symbol;Acc:HGNC:6947]
ENSGALG00010005431	GRM3	2.40199	0.0264202	glutamate metabotropic receptor 3 [Source:HGNC Symbol;Acc:HGNC:4595]
ENSGALG00010005433	GPC5	-1.05165	0.0450705	glypican 5 [Source:HGNC Symbol;Acc:HGNC:4453]
ENSGALG00010005435	MAD2L1	1.47639	3e-05	MAD2 mitotic arrest deficient-like 1 (yeast) [Source:NCBI gene (formerly Entrezgene);Acc:422675]
ENSGALG00010005443	BANK1	0.604096	0.0341167	B cell scaffold protein with ankyrin repeats 1 [Source:HGNC Symbol;Acc:HGNC:18233]
ENSGALG00010005450	Lilrb3l	1.98163	0.00719208	XP_040510381.1 immunoglobulin superfamily member 1 isoform X1 [Gallus gallus]
ENSGALG00010005453	UST	0.682246	9.68e-05	uronyl 2-sulfotransferase [Source:HGNC Symbol;Acc:HGNC:17223]
ENSGALG00010005459	ZC3H12D	1.12105	0.00316796	zinc finger CCCH-type containing 12D [Source:HGNC Symbol;Acc:HGNC:21175]
ENSGALG00010005463	SKA3	1.30623	0.0183774	spindle and kinetochore associated complex subunit 3 [Source:HGNC Symbol;Acc:HGNC:20262]
ENSGALG00010005464	SLC39A8	1.67856	0.00763491	solute carrier family 39 member 8 [Source:HGNC Symbol;Acc:HGNC:20862]
ENSGALG00010005467	Dock2	0.811056	0.000106217	XP_015156768.1 LOW QUALITY PROTEIN: dedicator of cytokinesis protein 2-like isoform X1 [Gallus gallus]
ENSGALG00010005472	PFKP	1.18899	3.54e-05	phosphofructokinase, platelet [Source:NCBI gene (formerly Entrezgene);Acc:428411]
ENSGALG00010005476	NFKB1	0.840227	0.00134327	nuclear factor kappa B subunit 1 [Source:NCBI gene (formerly Entrezgene);Acc:396033]
ENSGALG00010005484	GINM1	0.739944	0.0126231	glycoprotein integral membrane 1 [Source:NCBI gene (formerly Entrezgene);Acc:395778]
ENSGALG00010005486	IRF5	1.52374	3.84e-06	interferon regulatory factor 5 [Source:NCBI gene (formerly Entrezgene);Acc:430409]
ENSGALG00010005489	G2E3	1.02264	3.09e-05	G2/M-phase specific E3 ubiquitin protein ligase [Source:NCBI gene (formerly Entrezgene);Acc:423305]
ENSGALG00010005494	C8orf22	-3.09804	0.0055574	C8orf22 homolog [Source:NCBI gene (formerly Entrezgene);Acc:425711]
ENSGALG00010005495	TXN	0.917812	1.68e-05	thioredoxin [Source:NCBI gene (formerly Entrezgene);Acc:396437]
ENSGALG00010005503	DYNLT1	0.756734	0.0436596	dynein light chain Tctex-type 1 [Source:HGNC Symbol;Acc:HGNC:11697]
ENSGALG00010005509	COCH	-1.86352	3.25e-06	cochlin [Source:NCBI gene (formerly Entrezgene);Acc:395779]
ENSGALG00010005512	SMARCAD1	1.14037	0.000303465	SWI/SNF-related, matrix-associated actin-dependent regulator of chromatin, subfamily a, containing DEAD/H box 1 [Source:HGNC Symbol;Acc:HGNC:18398]
ENSGALG00010005514	EEF1AKMT1	-0.593768	0.00872653	eukaryotic translation elongation factor 1 alpha lysine methyltransferase 1 [Source:NCBI gene (formerly Entrezgene);Acc:418951]
ENSGALG00010005518	HPGDS	2.57228	0.000156675	hematopoietic prostaglandin D synthase [Source:NCBI gene (formerly Entrezgene);Acc:395863]
ENSGALG00010005519	PTBP3	1.75977	0.000166753	polypyrimidine tract binding protein 3 [Source:HGNC Symbol;Acc:HGNC:10253]
ENSGALG00010005521	SYTL3	1.37358	3.75e-05	synaptotagmin like 3 [Source:HGNC Symbol;Acc:HGNC:15587]
ENSGALG00010005522	SYNPO2	-0.94794	0.000149456	synaptopodin 2 [Source:HGNC Symbol;Acc:HGNC:17732]
ENSGALG00010005523	LILRA6	2.69456	0.000910669	XP_040509930.1 immunoglobulin superfamily member 1-like [Gallus gallus]
ENSGALG00010005524	STRIP2	-1.34967	0.0127537	striatin interacting protein 2 [Source:HGNC Symbol;Acc:HGNC:22209]
ENSGALG00010005526	STRN3	-0.627389	0.000707233	striatin 3 [Source:HGNC Symbol;Acc:HGNC:15720]
ENSGALG00010005529	--	1.43897	0.00105113	XP_040510263.1 platelet glycoprotein VI isoform X1 [Gallus gallus]
ENSGALG00010005536	TAF4B	1.21825	0.0002728	TATA-box binding protein associated factor 4b [Source:HGNC Symbol;Acc:HGNC:11538]
ENSGALG00010005540	PCMT1	-0.620666	0.028009	protein-L-isoaspartate (D-aspartate) O-methyltransferase [Source:NCBI gene (formerly Entrezgene);Acc:428607]
ENSGALG00010005542	KCTD1	-0.617743	0.0416637	potassium channel tetramerization domain containing 1 [Source:HGNC Symbol;Acc:HGNC:18249]
ENSGALG00010005543	SEC24D	1.63699	6.56e-06	SEC24 homolog D, COPII coat complex component [Source:HGNC Symbol;Acc:HGNC:10706]
ENSGALG00010005544	AQP4	-1.43415	0.00015418	aquaporin 4 [Source:NCBI gene (formerly Entrezgene);Acc:421088]
ENSGALG00010005548	EZR	1.16749	0.00172454	ezrin [Source:NCBI gene (formerly Entrezgene);Acc:395701]
ENSGALG00010005550	--	1.81062	0.00300322	XP_040510291.1 leukocyte immunoglobulin-like receptor subfamily A member 2 isoform X4 [Gallus gallus]
ENSGALG00010005558	TAGAP	1.05192	6.2e-06	T cell activation RhoGTPase activating protein [Source:HGNC Symbol;Acc:HGNC:15669]
ENSGALG00010005559	FILIP1L	-0.87391	0.000568355	filamin A interacting protein 1 like [Source:HGNC Symbol;Acc:HGNC:24589]
ENSGALG00010005562	HECTD1	-0.688737	1.57e-06	HECT domain E3 ubiquitin protein ligase 1 [Source:HGNC Symbol;Acc:HGNC:20157]
ENSGALG00010005564	TM9SF2	0.886992	9.76e-05	transmembrane 9 superfamily member 2 [Source:HGNC Symbol;Acc:HGNC:11865]
ENSGALG00010005565	PGAP4	0.998203	0.00401835	post-GPI attachment to proteins GalNAc transferase 4 [Source:HGNC Symbol;Acc:HGNC:28180]
ENSGALG00010005567	NDST3	-1.06479	0.0226339	N-deacetylase and N-sulfotransferase 3 [Source:HGNC Symbol;Acc:HGNC:7682]
ENSGALG00010005585	GPR183	3.25573	6.87e-06	XP_025002518.1 G-protein coupled receptor 183-like [Gallus gallus]
ENSGALG00010005587	LEF1	2.0749	0.000280261	lymphoid enhancer binding factor 1 [Source:NCBI gene (formerly Entrezgene);Acc:395865]
ENSGALG00010005588	PLAGL1	0.653235	0.00571393	PLAG1 like zinc finger 1 [Source:HGNC Symbol;Acc:HGNC:9046]
ENSGALG00010005593	LILRA6	3.73409	0.000852206	XP_040510232.1 T-cell-interacting, activating receptor on myeloid cells protein 1-like isoform X1 [Gallus gallus]
ENSGALG00010005597	--	1.43648	0.00428662	XP_040509935.1 platelet glycoprotein VI-like [Gallus gallus]
ENSGALG00010005604	--	3.5167	0.00228761	XP_040549427.1 leukocyte immunoglobulin-like receptor subfamily B member 1 isoform X4 [Gallus gallus]
ENSGALG00010005609	GJB6	-1.64591	0.00685948	gap junction protein beta 6 [Source:NCBI gene (formerly Entrezgene);Acc:395771]
ENSGALG00010005621	CDH2	2.26102	0.000323994	cadherin 2 [Source:NCBI gene (formerly Entrezgene);Acc:414745]
ENSGALG00010005645	FUCA2	1.16685	0.000782178	alpha-L-fucosidase 2 [Source:HGNC Symbol;Acc:HGNC:4008]
ENSGALG00010005670	SGMS2	0.654277	0.0242122	sphingomyelin synthase 2 [Source:NCBI gene (formerly Entrezgene);Acc:422529]
ENSGALG00010005679	TMEM45B	1.02025	0.028475	transmembrane protein 45B [Source:NCBI gene (formerly Entrezgene);Acc:418389]
ENSGALG00010005724	PROSER2	-0.907602	7.04e-05	proline and serine rich 2 [Source:HGNC Symbol;Acc:HGNC:23728]
ENSGALG00010005740	--	1.85819	0.00257331	XP_040510274.1 leukocyte immunoglobulin-like receptor subfamily A member 2 isoform X1 [Gallus gallus]
ENSGALG00010005742	GPR183	2.33428	3.35e-06	G protein-coupled receptor 183 [Source:HGNC Symbol;Acc:HGNC:3128]
ENSGALG00010005756	TET2	1.15044	7.72e-08	tet methylcytosine dioxygenase 2 [Source:NCBI gene (formerly Entrezgene);Acc:422540]
ENSGALG00010005758	HIVEP2	0.600524	0.00303235	HIVEP zinc finger 2 [Source:HGNC Symbol;Acc:HGNC:4921]
ENSGALG00010005760	GPR18	3.09133	3e-06	G protein-coupled receptor 18 [Source:HGNC Symbol;Acc:HGNC:4472]
ENSGALG00010005784	RASL11A	0.902165	0.0491829	RAS like family 11 member A [Source:HGNC Symbol;Acc:HGNC:23802]
ENSGALG00010005789	RNASET2	2.1656	7.53e-05	ribonuclease T2 [Source:NCBI gene (formerly Entrezgene);Acc:421569]
ENSGALG00010005790	MUSK	-1.94476	0.00168471	muscle associated receptor tyrosine kinase [Source:NCBI gene (formerly Entrezgene);Acc:373897]
ENSGALG00010005792	ADGRG6	1.3967	0.000327216	adhesion G protein-coupled receptor G6 [Source:NCBI gene (formerly Entrezgene);Acc:421673]
ENSGALG00010005826	LRP2BP	0.807254	0.0244874	LRP2 binding protein [Source:HGNC Symbol;Acc:HGNC:25434]
ENSGALG00010005831	SEC61A2	-0.768027	0.0021193	Sec61 translocon alpha 2 subunit [Source:NCBI gene (formerly Entrezgene);Acc:426369]
ENSGALG00010005859	--	2.09223	0.000483464	XP_040549386.1 platelet glycoprotein VI-like isoform X4 [Gallus gallus]
ENSGALG00010005871	EGLN3	1.09013	0.0120508	egl-9 family hypoxia inducible factor 3 [Source:HGNC Symbol;Acc:HGNC:14661]
ENSGALG00010005879	FAM107B	1.7205	3.37e-06	family with sequence similarity 107 member B [Source:HGNC Symbol;Acc:HGNC:23726]
ENSGALG00010005880	SLC25A4	-1.02612	0.00138036	solute carrier family 25 member 4 [Source:NCBI gene (formerly Entrezgene);Acc:422546]
ENSGALG00010005884	MYB	2.71022	1.96e-05	MYB proto-onco, transcription factor [Source:NCBI gene (formerly Entrezgene);Acc:396244]
ENSGALG00010005892	--	2.26149	0.0172303	XP_040510435.1 T-cell-interacting, activating receptor on myeloid cells protein 1-like isoform X3 [Gallus gallus]
ENSGALG00010005911	TBXT	1.88372	0.0192659	T-box transcription factor T [Source:NCBI gene (formerly Entrezgene);Acc:395782]
ENSGALG00010005915	PAPSS1	1.20514	2.47e-05	3'-phosphoadenosine 5'-phosphosulfate synthase 1 [Source:HGNC Symbol;Acc:HGNC:8603]
ENSGALG00010005926	NUDT5	1.01959	0.0228147	nudix hydrolase 5 [Source:NCBI gene (formerly Entrezgene);Acc:426368]
ENSGALG00010005941	TXLNB	-0.99609	8.05e-06	taxilin beta [Source:NCBI gene (formerly Entrezgene);Acc:395515]
ENSGALG00010005975	ABRACL	1.18842	4.09e-06	ABRA C-terminal like [Source:NCBI gene (formerly Entrezgene);Acc:770205]
ENSGALG00010005985	DKK2	1.712	0.00587621	XP_021251437.1 dickkopf-related protein 2 isoform X1 [Numida meleagris]
ENSGALG00010005990	SLC2A12	-0.643797	0.0109637	solute carrier family 2 member 12 [Source:HGNC Symbol;Acc:HGNC:18067]
ENSGALG00010005997	KIAA1958	1.09959	3.7e-06	XP_015136181.2 uncharacterized protein KIAA1958 homolog isoform X1 [Gallus gallus]
ENSGALG00010005999	PDE10A	-1.09282	0.0163297	phosphodiesterase 10A [Source:HGNC Symbol;Acc:HGNC:8772]
ENSGALG00010006009	MALRD1	1.1119	0.0263561	MAM and LDL receptor class A domain containing 1 [Source:NCBI gene (formerly Entrezgene);Acc:420512]
ENSGALG00010006025	TNFAIP3	1.6441	3.72e-06	TNF alpha induced protein 3 [Source:HGNC Symbol;Acc:HGNC:11896]
ENSGALG00010006033	NSUN6	0.979745	0.0017343	NOP2/Sun RNA methyltransferase 6 [Source:HGNC Symbol;Acc:HGNC:23529]
ENSGALG00010006053	TMEM243	1.40754	2.52e-05	transmembrane protein 243 [Source:HGNC Symbol;Acc:HGNC:21707]
ENSGALG00010006069	TTR	6.35569	1.68e-07	transthyretin [Source:NCBI gene (formerly Entrezgene);Acc:396277]
ENSGALG00010006076	PODXL	-0.985117	0.00303891	podocalyxin like [Source:NCBI gene (formerly Entrezgene);Acc:395755]
ENSGALG00010006078	SPATA13	1.03778	0.000706538	spermatogenesis associated 13 [Source:HGNC Symbol;Acc:HGNC:23222]
ENSGALG00010006084	TMEM68	0.894786	0.00480256	transmembrane protein 68 [Source:NCBI gene (formerly Entrezgene);Acc:421124]
ENSGALG00010006103	NXPE3	0.662087	0.000401828	neurexophilin and PC-esterase domain family member 3 [Source:HGNC Symbol;Acc:HGNC:28238]
ENSGALG00010006107	PGF	-1.13363	0.00407151	placental growth factor [Source:HGNC Symbol;Acc:HGNC:8893]
ENSGALG00010006134	K123	2.98519	1.88e-05	endonuclease domain containing 1 [Source:NCBI gene (formerly Entrezgene);Acc:395873]
ENSGALG00010006156	NFKBIZ	0.655941	0.0201417	NFKB inhibitor zeta [Source:NCBI gene (formerly Entrezgene);Acc:418404]
ENSGALG00010006175	IL2RA	1.88188	0.000247497	interleukin 2 receptor subunit alpha [Source:NCBI gene (formerly Entrezgene);Acc:395294]
ENSGALG00010006177	NEK9	-0.785089	0.00517337	NIMA related kinase 9 [Source:HGNC Symbol;Acc:HGNC:18591]
ENSGALG00010006186	CHIR-AB1	4.61323	0.000101938	immunoglobulin-like receptor CHIR-AB1 [Source:NCBI gene (formerly Entrezgene);Acc:100272165]
ENSGALG00010006198	--	2.17166	0.0235649	XP_001236760.4 V-set and transmembrane domain-containing protein 1 [Gallus gallus]
ENSGALG00010006202	SACS	0.861524	0.00516006	sacsin molecular chaperone [Source:HGNC Symbol;Acc:HGNC:10519]
ENSGALG00010006203	MMR1L4	1.01216	0.00213215	macrophage mannose receptor 1-like 4 [Source:NCBI gene (formerly Entrezgene);Acc:771888]
ENSGALG00010006220	SGCG	-1.14241	3.1e-05	sarcoglycan gamma [Source:HGNC Symbol;Acc:HGNC:10809]
ENSGALG00010006227	AGPAT4	1.45216	0.000141804	1-acylglycerol-3-phosphate O-acyltransferase 4 [Source:HGNC Symbol;Acc:HGNC:20885]
ENSGALG00010006239	EYA4	-1.09095	4.5e-05	EYA transcriptional coactivator and phosphatase 4 [Source:NCBI gene (formerly Entrezgene);Acc:395716]
ENSGALG00010006266	CENPW	2.26984	0.00113213	centromere protein W [Source:NCBI gene (formerly Entrezgene);Acc:421716]
ENSGALG00010006287	ECPAS	-0.896869	2.81e-06	Ecm29 proteasome adaptor and scaffold [Source:NCBI gene (formerly Entrezgene);Acc:427336]
ENSGALG00010006293	SLC22A3	2.36588	0.000212452	solute carrier family 22 member 3 [Source:HGNC Symbol;Acc:HGNC:10967]
ENSGALG00010006310	ALG5	1.05269	0.000106208	ALG5 dolichyl-phosphate beta-glucosyltransferase [Source:HGNC Symbol;Acc:HGNC:20266]
ENSGALG00010006311	ABCD4	0.800225	0.000525824	ATP binding cassette subfamily D member 4 [Source:HGNC Symbol;Acc:HGNC:68]
ENSGALG00010006318	SLC22A2	2.86225	0.00501457	solute carrier family 22 member 2 [Source:HGNC Symbol;Acc:HGNC:10966]
ENSGALG00010006327	DENND6B	-0.73235	0.000151834	DENN domain containing 6B [Source:HGNC Symbol;Acc:HGNC:32690]
ENSGALG00010006341	HHIP	-0.871432	0.00507009	hedgehog interacting protein [Source:HGNC Symbol;Acc:HGNC:14866]
ENSGALG00010006345	SMC2	2.60066	0.00010448	structural maintenance of chromosomes 2 [Source:NCBI gene (formerly Entrezgene);Acc:396156]
ENSGALG00010006352	GEMIN2	-0.730473	0.00287573	gem nuclear organelle associated protein 2 [Source:NCBI gene (formerly Entrezgene);Acc:423336]
ENSGALG00010006404	SMAD1	-0.905513	5.71e-08	SMAD family member 1 [Source:NCBI gene (formerly Entrezgene);Acc:395680]
ENSGALG00010006434	MMAA	-0.677062	0.0004617	metabolism of cobalamin associated A [Source:HGNC Symbol;Acc:HGNC:18871]
ENSGALG00010006454	SOD2	-0.655969	0.0113783	superoxide dismutase 2, mitochondrial [Source:NCBI gene (formerly Entrezgene);Acc:374042]
ENSGALG00010006457	NCAPH2	2.0357	7.57e-07	non-SMC condensin II complex subunit H2 [Source:HGNC Symbol;Acc:HGNC:25071]
ENSGALG00010006465	PLAA	-0.607823	1.17e-05	phospholipase A2 activating protein [Source:HGNC Symbol;Acc:HGNC:9043]
ENSGALG00010006472	DCLK1	1.18979	0.0215572	doublecortin like kinase 1 [Source:NCBI gene (formerly Entrezgene);Acc:418903]
ENSGALG00010006480	IFT74	0.669076	0.0200482	intraflagellar transport 74 [Source:HGNC Symbol;Acc:HGNC:21424]
ENSGALG00010006499	CCR6	3.27489	2.77e-06	C-C motif chemokine receptor 6 [Source:NCBI gene (formerly Entrezgene);Acc:769278]
ENSGALG00010006532	KLHDC10	-0.729643	0.0243353	kelch domain containing 10 [Source:HGNC Symbol;Acc:HGNC:22194]
ENSGALG00010006538	TEK	-0.927063	3.31e-05	TEK receptor tyrosine kinase [Source:HGNC Symbol;Acc:HGNC:11724]
ENSGALG00010006549	ZDHHC23	0.98287	4.8e-06	zinc finger DHHC-type containing 23 [Source:NCBI gene (formerly Entrezgene);Acc:418353]
ENSGALG00010006552	CPA2	6.12778	0.00412726	carboxypeptidase A2 [Source:NCBI gene (formerly Entrezgene);Acc:416682]
ENSGALG00010006568	ENTPD5	-0.79321	0.000405638	ectonucleoside triphosphate diphosphohydrolase 5 (inactive) [Source:HGNC Symbol;Acc:HGNC:3367]
ENSGALG00010006580	ALDH6A1	-0.868707	0.00247299	aldehyde dehydrogenase 6 family member A1 [Source:HGNC Symbol;Acc:HGNC:7179]
ENSGALG00010006602	EDNRA	0.93972	3.04e-06	endothelin receptor type A [Source:NCBI gene (formerly Entrezgene);Acc:373908]
ENSGALG00010006621	DACT2	-1.13998	0.0101381	dishevelled binding antagonist of beta catenin 2 [Source:HGNC Symbol;Acc:HGNC:21231]
ENSGALG00010006623	X-element\ORF2	2.69693	0.00099263	PKU43598.1 rna-directed dna polymerase from mobile element jockey- hypothetical protein [Limosa lapponica baueri]
ENSGALG00010006634	PRMT9	-0.638271	3.59e-07	protein arginine methyltransferase 9 [Source:HGNC Symbol;Acc:HGNC:25099]
ENSGALG00010006651	ABI1	0.935645	9.4e-07	CAG32425.1 hypothetical protein RCJMB04_25c5 [Gallus gallus]
ENSGALG00010006653	CFL2	-0.777112	0.00205052	cofilin 2 [Source:NCBI gene (formerly Entrezgene);Acc:423320]
ENSGALG00010006664	Itpripl1	1.68527	0.00462077	XP_040522219.1 inositol 1,4,5-trisphosphate receptor-interacting protein-like 1 [Gallus gallus]
ENSGALG00010006673	BAZ1A	1.46486	2.41e-05	bromodomain adjacent to zinc finger domain 1A [Source:HGNC Symbol;Acc:HGNC:960]
ENSGALG00010006715	IRF8	0.691011	0.000584567	interferon regulatory factor 8 [Source:NCBI gene (formerly Entrezgene);Acc:396385]
ENSGALG00010006728	N4BP2L1	0.648095	0.0166537	XP_417110.3 NEDD4-binding protein 2-like 1 isoform X1 [Gallus gallus]
ENSGALG00010006739	VCAN	1.39727	0.000887425	versican [Source:NCBI gene (formerly Entrezgene);Acc:395565]
ENSGALG00010006740	BRCA2	1.37017	1.71e-05	BRCA2, DNA repair associated [Source:NCBI gene (formerly Entrezgene);Acc:374139]
ENSGALG00010006794	PERPA	2.11515	0.0208671	p53 apoptosis effector related to PMP22 A [Source:NCBI gene (formerly Entrezgene);Acc:421683]
ENSGALG00010006816	VNN1	2.35837	3.74e-06	NP_001366188.2 pantetheinase-like precursor [Gallus gallus]
ENSGALG00010006824	--	1.92697	0.00467227	XP_003209929.2 uncharacterized protein C16orf74 homolog [Meleagris gallopavo]
ENSGALG00010006835	FRY	-0.806207	2.86e-06	FRY microtubule binding protein [Source:HGNC Symbol;Acc:HGNC:20367]
ENSGALG00010006840	GINS2	2.08802	8.73e-06	XP_010716514.1 DNA replication complex GINS protein PSF2 [Meleagris gallopavo]
ENSGALG00010006847	SEL1L	0.993164	8.5e-05	SEL1L adaptor subunit of ERAD E3 ubiquitin ligase [Source:HGNC Symbol;Acc:HGNC:10717]
ENSGALG00010006850	C5H14orf4	-0.919326	7.42e-06	interferon regulatory factor 2 binding protein like [Source:HGNC Symbol;Acc:HGNC:14282]
ENSGALG00010006855	DCLK2	-0.796561	0.00613672	doublecortin like kinase 2 [Source:HGNC Symbol;Acc:HGNC:19002]
ENSGALG00010006883	LRBA	1.42888	3.87e-10	LPS responsive beige-like anchor protein [Source:HGNC Symbol;Acc:HGNC:1742]
ENSGALG00010006939	FBXO31	-0.792074	0.0308699	F-box protein 31 [Source:HGNC Symbol;Acc:HGNC:16510]
ENSGALG00010006942	ALOX5AP	0.950184	0.00411459	arachidonate 5-lipoxygenase activating protein [Source:NCBI gene (formerly Entrezgene);Acc:770904]
ENSGALG00010006958	KIF26B	2.4067	0.00362203	kinesin family member 26B [Source:HGNC Symbol;Acc:HGNC:25484]
ENSGALG00010006963	SLC46A2	4.25627	3.49e-05	XP_004949570.1 thymic stromal cotransporter homolog [Gallus gallus]
ENSGALG00010006966	PGBD5	1.28621	0.0320294	piggyBac transposable element derived 5 [Source:HGNC Symbol;Acc:HGNC:19405]
ENSGALG00010007010	SLC46A2	1.75685	0.0387744	XP_004949570.1 thymic stromal cotransporter homolog [Gallus gallus]
ENSGALG00010007011	HMGB1	0.593935	0.0283425	high mobility group box 1 [Source:NCBI gene (formerly Entrezgene);Acc:395724]
ENSGALG00010007038	CENPU	1.48922	0.000451258	centromere protein U [Source:NCBI gene (formerly Entrezgene);Acc:422548]
ENSGALG00010007051	E2F3	1.5232	1.62e-05	E2F transcription factor 3 [Source:HGNC Symbol;Acc:HGNC:3115]
ENSGALG00010007066	INIP	1.03726	0.000704273	INTS3 and NABP interacting protein [Source:NCBI gene (formerly Entrezgene);Acc:427331]
ENSGALG00010007067	CASP3	1.28869	3e-05	caspase 3 [Source:NCBI gene (formerly Entrezgene);Acc:395476]
ENSGALG00010007085	PRIMPOL	1.41133	0.000295534	primase and DNA directed polymerase [Source:NCBI gene (formerly Entrezgene);Acc:422549]
ENSGALG00010007102	CMTM3	1.03612	0.00019395	CKLF like MARVEL transmembrane domain containing 3 [Source:NCBI gene (formerly Entrezgene);Acc:414829]
ENSGALG00010007108	MBOAT1	0.93363	0.00159498	membrane bound O-acyltransferase domain containing 1 [Source:NCBI gene (formerly Entrezgene);Acc:420826]
ENSGALG00010007114	CKLF	1.71109	1.06e-05	chemokine like factor [Source:HGNC Symbol;Acc:HGNC:13253]
ENSGALG00010007133	BLVRA	2.5907	0.00012725	biliverdin reductase A [Source:HGNC Symbol;Acc:HGNC:1062]
ENSGALG00010007141	PRKD3	0.938351	7e-06	protein kinase D3 [Source:HGNC Symbol;Acc:HGNC:9408]
ENSGALG00010007143	CKMT2	-1.00314	0.0414046	creatine kinase, mitochondrial 2 [Source:NCBI gene (formerly Entrezgene);Acc:396508]
ENSGALG00010007162	MTUS2	1.27837	0.0101572	XP_031471677.1 microtubule-associated tumor suppressor candidate 2-like [Phasianus colchicus]
ENSGALG00010007201	SYNE1	1.09664	4.79e-08	XP_040522258.1 nesprin-1 isoform X19 [Gallus gallus]
ENSGALG00010007207	EPM2A	-0.941694	0.000460238	epilepsy, progressive myoclonus type 2A, Lafora disease (laforin) [Source:NCBI gene (formerly Entrezgene);Acc:421611]
ENSGALG00010007214	MTHFSD	-0.67	0.000626006	methenyltetrahydrofolate synthetase domain containing [Source:HGNC Symbol;Acc:HGNC:25778]
ENSGALG00010007230	gag-pol	1.37213	0.0273709	XP_040519822.1 uncharacterized protein LOC121109412 isoform X1 [Gallus gallus]
ENSGALG00010007265	CD200R1A	0.88509	0.00323614	CD200 receptor 1A [Source:NCBI gene (formerly Entrezgene);Acc:768673]
ENSGALG00010007283	STOX2	-0.661442	0.00233394	storkhead box 2 [Source:HGNC Symbol;Acc:HGNC:25450]
ENSGALG00010007300	CCDC125	1.17061	0.00646685	coiled-coil domain containing 125 [Source:HGNC Symbol;Acc:HGNC:28924]
ENSGALG00010007302	CDH11	0.666957	0.0208573	cadherin 11 [Source:NCBI gene (formerly Entrezgene);Acc:415797]
ENSGALG00010007304	F5	2.16693	8.18e-05	coagulation factor V [Source:HGNC Symbol;Acc:HGNC:3542]
ENSGALG00010007318	RMDN2	-0.726387	0.000854656	regulator of microtubule dynamics 2 [Source:HGNC Symbol;Acc:HGNC:26567]
ENSGALG00010007319	ATP9B	0.721066	0.000495256	ATPase phospholipid transporting 9B (putative) [Source:HGNC Symbol;Acc:HGNC:13541]
ENSGALG00010007324	GAN	0.658008	0.0019986	gigaxonin [Source:HGNC Symbol;Acc:HGNC:4137]
ENSGALG00010007328	NOVA1	-0.612132	0.00796483	NOVA alternative splicing regulator 1 [Source:NCBI gene (formerly Entrezgene);Acc:423300]
ENSGALG00010007330	MMP13	5.05712	0.00019204	matrix metallopeptidase 13 [Source:NCBI gene (formerly Entrezgene);Acc:395683]
ENSGALG00010007357	NOX4	-0.738342	0.0150723	NADPH oxidase 4 [Source:NCBI gene (formerly Entrezgene);Acc:419012]
ENSGALG00010007360	ROBO1	0.81263	0.0208263	roundabout guidance receptor 1 [Source:HGNC Symbol;Acc:HGNC:10249]
ENSGALG00010007374	CMIP	1.17444	3.44e-06	c-Maf inducing protein [Source:HGNC Symbol;Acc:HGNC:24319]
ENSGALG00010007382	EIF2AK2	1.20182	0.000170339	eukaryotic translation initiation factor 2 alpha kinase 2 [Source:NCBI gene (formerly Entrezgene);Acc:395147]
ENSGALG00010007391	NANP	0.815882	0.00198649	N-acetylneuraminic acid phosphatase [Source:NCBI gene (formerly Entrezgene);Acc:421467]
ENSGALG00010007393	PLCG2	1.95524	1.67e-06	phospholipase C gamma 2 [Source:HGNC Symbol;Acc:HGNC:9066]
ENSGALG00010007399	WWC2	-0.979708	1.16e-10	WW and C2 domain containing 2 [Source:HGNC Symbol;Acc:HGNC:24148]
ENSGALG00010007403	SDR42E1	1.8298	0.000100318	short chain dehydrogenase/reductase family 42E, member 1 [Source:HGNC Symbol;Acc:HGNC:29834]
ENSGALG00010007408	HCLS1	1.06242	3.21e-05	hematopoietic cell-specific Lyn substrate 1 [Source:NCBI gene (formerly Entrezgene);Acc:426867]
ENSGALG00010007416	DCTD	0.934617	0.00912601	dCMP deaminase [Source:NCBI gene (formerly Entrezgene);Acc:422556]
ENSGALG00010007432	NAT	1.39392	0.000270142	N-acetyltransferase, liver isozyme [Source:NCBI gene (formerly Entrezgene);Acc:396537]
ENSGALG00010007465	PNAT10	1.42683	9.8e-05	N-acetyltransferase, pineal gland isozyme NAT-10 [Source:NCBI gene (formerly Entrezgene);Acc:396283]
ENSGALG00010007485	CTSC	2.7283	1.23e-06	cathepsin C [Source:NCBI gene (formerly Entrezgene);Acc:419014]
ENSGALG00010007506	RAB38	1.59555	0.00649649	RAB38, member RAS oncogene family [Source:HGNC Symbol;Acc:HGNC:9776]
ENSGALG00010007513	GALNT12	0.722249	0.0131432	polypeptide N-acetylgalactosaminyltransferase 12 [Source:HGNC Symbol;Acc:HGNC:19877]
ENSGALG00010007514	VIT	-1.6028	6.24e-05	vitrin [Source:NCBI gene (formerly Entrezgene);Acc:421471]
ENSGALG00010007521	SLC12A7	1.26585	7.35e-06	solute carrier family 12 member 7 [Source:NCBI gene (formerly Entrezgene);Acc:420797]
ENSGALG00010007536	GABBR2	1.02358	0.0272635	gamma-aminobutyric acid type B receptor subunit 2 [Source:HGNC Symbol;Acc:HGNC:4507]
ENSGALG00010007546	MMP10	5.37487	0.00171294	matrix metallopeptidase 10 [Source:NCBI gene (formerly Entrezgene);Acc:418981]
ENSGALG00010007566	FHIP1A	-0.796957	0.0132172	FHF complex subunit HOOK interacting protein 1A [Source:HGNC Symbol;Acc:HGNC:34237]
ENSGALG00010007581	LPCAT1	0.911095	3.75e-05	lysophosphatidylcholine acyltransferase 1 [Source:HGNC Symbol;Acc:HGNC:25718]
ENSGALG00010007586	MMP7	5.00061	0.00131771	matrix metallopeptidase 7 [Source:NCBI gene (formerly Entrezgene);Acc:418983]
ENSGALG00010007593	SEC61B	0.876759	0.000398612	Sec61 translocon beta subunit [Source:NCBI gene (formerly Entrezgene);Acc:420997]
ENSGALG00010007601	TMEM154	1.13994	0.0016988	transmembrane protein 154 [Source:HGNC Symbol;Acc:HGNC:26489]
ENSGALG00010007640	TMEM123	2.5859	4.19e-06	transmembrane protein 123 [Source:NCBI gene (formerly Entrezgene);Acc:418984]
ENSGALG00010007643	COTL1	0.851784	0.0292268	coactosin like F-actin binding protein 1 [Source:NCBI gene (formerly Entrezgene);Acc:768420]
ENSGALG00010007660	FAM98A	-0.615545	0.0076801	family with sequence similarity 98 member A [Source:NCBI gene (formerly Entrezgene);Acc:421458]
ENSGALG00010007671	FAM206A	-0.629221	0.0171116	family with sequence similarity 206 member A [Source:NCBI gene (formerly Entrezgene);Acc:420983]
ENSGALG00010007679	TMEM135	0.769094	0.0129649	transmembrane protein 135 [Source:HGNC Symbol;Acc:HGNC:26167]
ENSGALG00010007699	SLC39A6	0.891506	0.000295589	solute carrier family 39 member 6 [Source:HGNC Symbol;Acc:HGNC:18607]
ENSGALG00010007707	LIPH	2.385	8.06e-05	XP_040515023.1 lipase member I isoform X1 [Gallus gallus]
ENSGALG00010007719	LTBP1	0.724815	0.0206419	latent transforming growth factor beta binding protein 1 [Source:NCBI gene (formerly Entrezgene);Acc:421461]
ENSGALG00010007731	C4orf33	1.7531	7.52e-05	XP_004941056.4 UPF0462 protein C4orf33 homolog [Gallus gallus]
ENSGALG00010007741	ABCC1	1.60563	3.6e-05	XP_416677.5 multidrug resistance-associated protein 1 isoform X1 [Gallus gallus]
ENSGALG00010007748	CSGALNACT1	1.67939	0.000935627	chondroitin sulfate N-acetylgalactosaminyltransferase 1 [Source:HGNC Symbol;Acc:HGNC:24290]
ENSGALG00010007751	HSPA13	1.54693	1.8e-05	heat shock protein family A (Hsp70) member 13 [Source:NCBI gene (formerly Entrezgene);Acc:418469]
ENSGALG00010007767	VAT1L	1.97667	0.00576112	vesicle amine transport 1 like [Source:HGNC Symbol;Acc:HGNC:29315]
ENSGALG00010007786	SAMSN1	2.09063	1.48e-07	SAM domain, SH3 domain and nuclear localization signals 1 [Source:NCBI gene (formerly Entrezgene);Acc:418470]
ENSGALG00010007809	ARV1	0.681883	0.0238509	ARV1 homolog, fatty acid homeostasis modulator [Source:HGNC Symbol;Acc:HGNC:29561]
ENSGALG00010007811	PRCP	2.23144	5.33e-05	prolylcarboxypeptidase [Source:HGNC Symbol;Acc:HGNC:9344]
ENSGALG00010007812	POMK	-1.0667	0.000100176	protein-O-mannose kinase [Source:NCBI gene (formerly Entrezgene);Acc:422491]
ENSGALG00010007817	CDYL2	1.37727	8.57e-06	chromodomain Y like 2 [Source:HGNC Symbol;Acc:HGNC:23030]
ENSGALG00010007835	GUCY1A1	-0.788076	0.00582104	guanylate cyclase 1 soluble subunit alpha 1 [Source:HGNC Symbol;Acc:HGNC:4685]
ENSGALG00010007847	CMC2	-0.817756	0.00340497	C-x(9)-C motif containing 2 [Source:NCBI gene (formerly Entrezgene);Acc:770023]
ENSGALG00010007849	TSTD1	1.9791	0.000147829	CXADR Ig-like cell adhesion molecule [Source:HGNC Symbol;Acc:HGNC:2559]
ENSGALG00010007852	SLC20A2	-1.65778	2.3e-08	solute carrier family 20 member 2 [Source:NCBI gene (formerly Entrezgene);Acc:422493]
ENSGALG00010007857	STIMATE	2.39171	6.69e-05	XP_015149444.2 transmembrane protein 110-like isoform X1 [Gallus gallus]
ENSGALG00010007859	CENPN	1.47148	0.00013977	centromere protein N [Source:NCBI gene (formerly Entrezgene);Acc:693246]
ENSGALG00010007867	ZNF516	0.752203	0.000541155	zinc finger protein 516 [Source:HGNC Symbol;Acc:HGNC:28990]
ENSGALG00010007868	INHBA	1.29336	0.00950602	inhibin beta A subunit [Source:NCBI gene (formerly Entrezgene);Acc:396361]
ENSGALG00010007879	PLK4	1.74961	3.09e-05	polo like kinase 4 [Source:HGNC Symbol;Acc:HGNC:11397]
ENSGALG00010007880	BCO1	1.31512	0.000138619	beta-carotene oxygenase 1 [Source:NCBI gene (formerly Entrezgene);Acc:395346]
ENSGALG00010007883	DHTKD1	-0.74659	0.0186502	dehydrogenase E1 and transketolase domain containing 1 [Source:HGNC Symbol;Acc:HGNC:23537]
ENSGALG00010007889	DCAF6	-1.13648	4.36e-05	DDB1 and CUL4 associated factor 6 [Source:HGNC Symbol;Acc:HGNC:30002]
ENSGALG00010007890	XKR5	0.61181	8.03e-05	XP_004935961.2 XK-related protein 5 isoform X1 [Gallus gallus]
ENSGALG00010007894	CD88	1.62396	6.93e-05	CD88 molecule [Source:NCBI gene (formerly Entrezgene);Acc:768950]
ENSGALG00010007895	GOLGB1	0.888964	5.39e-05	golgin B1 [Source:HGNC Symbol;Acc:HGNC:4429]
ENSGALG00010007901	FSTL5	-1.82694	0.0112167	follistatin like 5 [Source:HGNC Symbol;Acc:HGNC:21386]
ENSGALG00010007902	C2H7orf25	-0.895441	0.00462484	chromosome 7 open reading frame 25 [Source:HGNC Symbol;Acc:HGNC:21703]
ENSGALG00010007904	PSMA2	1.16448	0.0482467	PKU27263.1 proteasome subunit alpha type- hypothetical protein [Limosa lapponica baueri]
ENSGALG00010007909	GALNS	0.938919	0.0016843	galactosamine (N-acetyl)-6-sulfatase [Source:NCBI gene (formerly Entrezgene);Acc:415848]
ENSGALG00010007911	IFI6	1.59361	0.00109128	interferon alpha inducible protein 6 [Source:NCBI gene (formerly Entrezgene);Acc:403120]
ENSGALG00010007914	PAQR8	0.998698	8.23e-05	progestin and adipoQ receptor family member 8 [Source:NCBI gene (formerly Entrezgene);Acc:422042]
ENSGALG00010007916	MCM3	2.12383	4.85e-07	minichromosome maintenance complex component 3 [Source:NCBI gene (formerly Entrezgene);Acc:422043]
ENSGALG00010007921	FAM120B	0.6307	0.00349527	family with sequence similarity 120B [Source:HGNC Symbol;Acc:HGNC:21109]
ENSGALG00010007925	STK17A	1.70853	0.000110669	serine/threonine kinase 17a [Source:NCBI gene (formerly Entrezgene);Acc:420775]
ENSGALG00010007929	LRRC14B	-1.50633	0.000329413	leucine rich repeat containing 14B [Source:HGNC Symbol;Acc:HGNC:37268]
ENSGALG00010007935	LARP1B	-0.727423	0.00324109	La ribonucleoprotein 1B [Source:HGNC Symbol;Acc:HGNC:24704]
ENSGALG00010007943	BLOC1S4	-0.915236	0.00210272	biogenesis of lysosomal organelles complex 1 subunit 4 [Source:HGNC Symbol;Acc:HGNC:24206]
ENSGALG00010007944	ACSF3	0.588263	0.0116691	acyl-CoA synthetase family member 3 [Source:HGNC Symbol;Acc:HGNC:27288]
ENSGALG00010007951	TGFBR1	1.08434	0.00061145	transforming growth factor beta receptor 1 [Source:NCBI gene (formerly Entrezgene);Acc:374094]
ENSGALG00010007954	PSCA	-1.70928	0.000605628	prostate stem cell antigen [Source:HGNC Symbol;Acc:HGNC:9500]
ENSGALG00010007958	--	3.36025	0.00355409	XP_004940135.1 ly6/PLAUR domain-containing protein 2 [Gallus gallus]
ENSGALG00010007964	RECQL4	1.22612	0.000303675	RecQ like helicase 4 [Source:HGNC Symbol;Acc:HGNC:9949]
ENSGALG00010007965	EGLN1	-0.831059	0.000443193	egl-9 family hypoxia inducible factor 1 [Source:HGNC Symbol;Acc:HGNC:1232]
ENSGALG00010007966	TMEM74	-1.59784	0.00188362	transmembrane protein 74 [Source:HGNC Symbol;Acc:HGNC:26409]
ENSGALG00010007970	SPRTN	-0.703595	0.000125684	SprT-like N-terminal domain [Source:HGNC Symbol;Acc:HGNC:25356]
ENSGALG00010007975	ANKRD11	0.672224	3.57e-08	ankyrin repeat domain containing 11 [Source:HGNC Symbol;Acc:HGNC:21316]
ENSGALG00010007980	MARCHF1	1.83358	1.18e-05	membrane associated ring-CH-type finger 1 [Source:NCBI gene (formerly Entrezgene);Acc:422420]
ENSGALG00010007989	SPG7	-0.597624	0.00520562	SPG7, paraplegin matrix AAA peptidase subunit [Source:NCBI gene (formerly Entrezgene);Acc:415843]
ENSGALG00010007994	FAM65B	0.71358	0.0021757	family with sequence similarity 65, member B [Source:NCBI gene (formerly Entrezgene);Acc:421003]
ENSGALG00010007997	TMEM192	1.02221	0.000158046	transmembrane protein 192 [Source:HGNC Symbol;Acc:HGNC:26775]
ENSGALG00010007999	SDC1	1.12333	0.0013077	syndecan 1 [Source:HGNC Symbol;Acc:HGNC:10658]
ENSGALG00010008011	ADNP2	0.87315	0.000440077	ADNP homeobox 2 [Source:HGNC Symbol;Acc:HGNC:23803]
ENSGALG00010008024	MRS2	-0.743453	0.00203653	magnesium transporter MRS2 [Source:HGNC Symbol;Acc:HGNC:13785]
ENSGALG00010008028	KCNK7	1.87506	3.82e-07	potassium two pore domain channel subfamily K member 1 [Source:HGNC Symbol;Acc:HGNC:6272]
ENSGALG00010008031	MAP3K21	1.93235	3.89e-05	mitogen-activated protein kinase kinase kinase 21 [Source:HGNC Symbol;Acc:HGNC:29798]
ENSGALG00010008033	ACOT13	0.750397	0.0305976	acyl-CoA thioesterase 13 [Source:HGNC Symbol;Acc:HGNC:20999]
ENSGALG00010008035	TDP2	0.599209	0.00263658	tyrosyl-DNA phosphodiesterase 2 [Source:HGNC Symbol;Acc:HGNC:17768]
ENSGALG00010008037	LY6CLEL	4.15707	0.00258036	XP_004940136.1 lymphocyte antigen 6E-like [Gallus gallus]
ENSGALG00010008043	IL17REL	1.91674	0.010479	interleukin 17 receptor E like [Source:HGNC Symbol;Acc:HGNC:33808]
ENSGALG00010008047	ASAP1	2.25598	1.64e-06	ArfGAP with SH3 domain, ankyrin repeat and PH domain 1 [Source:HGNC Symbol;Acc:HGNC:2720]
ENSGALG00010008052	RBFA	-0.844897	3.15e-05	ribosome binding factor A (putative) [Source:NCBI gene (formerly Entrezgene);Acc:420806]
ENSGALG00010008058	USP25	-0.702361	1.19e-07	ubiquitin specific peptidase 25 [Source:HGNC Symbol;Acc:HGNC:12624]
ENSGALG00010008059	--	0.765477	0.00964117	NP_001184172.2 uncharacterized protein LOC422426 [Gallus gallus]
ENSGALG00010008064	DDX60	4.19869	8.19e-05	DExD/H-box helicase 60 [Source:HGNC Symbol;Acc:HGNC:25942]
ENSGALG00010008066	PCNX2	1.94782	2.11e-10	pecanex 2 [Source:HGNC Symbol;Acc:HGNC:8736]
ENSGALG00010008071	SMIM18	0.890631	0.00202962	small integral membrane protein 18 [Source:NCBI gene (formerly Entrezgene);Acc:100859858]
ENSGALG00010008072	NRSN1	-0.946556	0.017579	neurensin 1 [Source:HGNC Symbol;Acc:HGNC:17881]
ENSGALG00010008074	RHAG	-2.22301	0.000607677	Rh associated glycoprotein [Source:NCBI gene (formerly Entrezgene);Acc:395118]
ENSGALG00010008075	SDHA	-0.781032	0.00367241	succinate dehydrogenase complex flavoprotein subunit A [Source:NCBI gene (formerly Entrezgene);Acc:395758]
ENSGALG00010008083	FANCA	2.09169	0.000286403	Fanconi anemia complementation group A [Source:NCBI gene (formerly Entrezgene);Acc:415854]
ENSGALG00010008087	CPNE8	1.01173	0.0019448	copine 8 [Source:NCBI gene (formerly Entrezgene);Acc:417690]
ENSGALG00010008091	gyaR	-0.923594	0.00771476	XP_004935137.2 probable 2-ketogluconate reductase isoform X1 [Gallus gallus]
ENSGALG00010008093	EFR3A	0.623064	0.0152645	EFR3 homolog A [Source:HGNC Symbol;Acc:HGNC:28970]
ENSGALG00010008096	CPSF1	0.710605	0.0151748	cleavage and polyadenylation specific factor 1 [Source:HGNC Symbol;Acc:HGNC:2324]
ENSGALG00010008099	PANK3	0.83095	0.00225433	pantothenate kinase 3 [Source:HGNC Symbol;Acc:HGNC:19365]
ENSGALG00010008105	MMUT	-0.790828	0.0013728	methylmalonyl-CoA mutase [Source:HGNC Symbol;Acc:HGNC:7526]
ENSGALG00010008110	DEF8	-0.766535	0.0106591	differentially expressed in FDCP 8 homolog [Source:HGNC Symbol;Acc:HGNC:25969]
ENSGALG00010008115	VPS28	0.903249	0.000398942	XP_040552083.1 LOW QUALITY PROTEIN: vacuolar protein sorting-associated protein 28 homolog isoform X1 [Gallus gallus]
ENSGALG00010008117	DLC1	-0.664695	0.0492569	XP_040503030.1 rho GTPase-activating protein 7-like isoform X3 [Gallus gallus]
ENSGALG00010008123	CPSF1	0.843174	0.00835183	XP_040552064.1 cleavage and polyadenylation specificity factor subunit 1-like isoform X1 [Gallus gallus]
ENSGALG00010008127	TBC1D2	0.993315	0.00101575	TBC1 domain family member 2 [Source:HGNC Symbol;Acc:HGNC:18026]
ENSGALG00010008129	TANGO6	-0.694118	0.0281256	transport and golgi organization 6 homolog [Source:HGNC Symbol;Acc:HGNC:25749]
ENSGALG00010008130	RCSD1	0.713851	0.00546994	RCSD domain containing 1 [Source:NCBI gene (formerly Entrezgene);Acc:418443]
ENSGALG00010008134	SLC2A13	0.670942	3.38e-05	solute carrier family 2 member 13 [Source:HGNC Symbol;Acc:HGNC:15956]
ENSGALG00010008142	CD247	1.01278	0.000918005	CD247 molecule [Source:NCBI gene (formerly Entrezgene);Acc:395911]
ENSGALG00010008149	DNAJA1	-0.872557	0.0176405	DnaJ heat shock protein family (Hsp40) member A1 [Source:NCBI gene (formerly Entrezgene);Acc:427376]
ENSGALG00010008150	TERT	2.42963	0.000231363	telomerase reverse transcriptase [Source:NCBI gene (formerly Entrezgene);Acc:420972]
ENSGALG00010008155	MAP10	-0.715499	0.0183702	microtubule associated protein 10 [Source:HGNC Symbol;Acc:HGNC:29265]
ENSGALG00010008163	CHTF8	2.0063	0.000622925	chromosome transmission fidelity factor 8 [Source:NCBI gene (formerly Entrezgene);Acc:769609]
ENSGALG00010008166	RUNX2	1.97028	4.22e-08	runt related transcription factor 2 [Source:NCBI gene (formerly Entrezgene);Acc:373919]
ENSGALG00010008168	CAVIN4	-1.35664	8.8e-11	caveolae associated protein 4 [Source:HGNC Symbol;Acc:HGNC:33742]
ENSGALG00010008169	HTR4	1.70307	0.00751184	5-hydroxytryptamine receptor 4 [Source:HGNC Symbol;Acc:HGNC:5299]
ENSGALG00010008171	KIF21A	-1.04716	3.39e-09	kinesin family member 21A [Source:HGNC Symbol;Acc:HGNC:19349]
ENSGALG00010008174	SLC26A2	0.756383	0.000666065	solute carrier family 26 member 2 [Source:NCBI gene (formerly Entrezgene);Acc:427611]
ENSGALG00010008175	DNAH5	1.99365	0.0171968	XP_040552359.1 dynein heavy chain 5, axonemal isoform X1 [Gallus gallus]
ENSGALG00010008176	SLA	1.59865	1.83e-05	Src like adaptor [Source:NCBI gene (formerly Entrezgene);Acc:378908]
ENSGALG00010008178	PGR	0.761797	0.0220212	progesterone receptor [Source:NCBI gene (formerly Entrezgene);Acc:396198]
ENSGALG00010008179	SEMA6A	-0.66698	0.0398477	semaphorin 6A [Source:HGNC Symbol;Acc:HGNC:10738]
ENSGALG00010008181	DISC1	0.626875	0.0113146	DISC1 scaffold protein [Source:HGNC Symbol;Acc:HGNC:2888]
ENSGALG00010008182	CLIC5	-0.760881	0.00858959	chloride intracellular channel 5 [Source:HGNC Symbol;Acc:HGNC:13517]
ENSGALG00010008183	ALG10	0.701991	3.54e-05	ALG10, alpha-1,2-glucosyltransferase [Source:NCBI gene (formerly Entrezgene);Acc:426734]
ENSGALG00010008186	NOP53	-0.586971	0.019916	NOP53 ribosome biogenesis factor [Source:HGNC Symbol;Acc:HGNC:4333]
ENSGALG00010008187	TRIM25	1.94666	1.38e-05	NP_001376668.2 E3 ubiquitin/ISG15 ligase TRIM25-like [Gallus gallus]
ENSGALG00010008188	VPS4A	-0.734353	0.0317587	vacuolar protein sorting 4 homolog A [Source:HGNC Symbol;Acc:HGNC:13488]
ENSGALG00010008197	STARD4	0.625684	0.0142055	StAR related lipid transfer domain containing 4 [Source:NCBI gene (formerly Entrezgene);Acc:769322]
ENSGALG00010008201	ENPP4	-1.06461	0.000874594	ectonucleotide pyrophosphatase/phosphodiesterase 4 (putative) [Source:NCBI gene (formerly Entrezgene);Acc:422055]
ENSGALG00010008203	CXCL13	3.59614	0.0110668	C-X-C motif chemokine ligand 13 [Source:NCBI gene (formerly Entrezgene);Acc:109648311]
ENSGALG00010008206	CXCL13L2	3.88474	0.000426244	C-X-C motif chemokine ligand 13-like 2 [Source:NCBI gene (formerly Entrezgene);Acc:422510]
ENSGALG00010008209	PPARGC1B	0.941659	0.000462991	PPARG coactivator 1 beta [Source:HGNC Symbol;Acc:HGNC:30022]
ENSGALG00010008212	GTSE1	2.07964	0.000739328	G2 and S-phase expressed 1 [Source:NCBI gene (formerly Entrezgene);Acc:425204]
ENSGALG00010008215	SELENOW	-0.850984	0.0211328	selenoprotein W [Source:NCBI gene (formerly Entrezgene);Acc:100310814]
ENSGALG00010008217	ARHGEF37	-1.48487	1.24e-08	Rho guanine nucleotide exchange factor 37 [Source:HGNC Symbol;Acc:HGNC:34430]
ENSGALG00010008218	ARHGAP42	0.657069	0.00552863	Rho GTPase activating protein 42 [Source:HGNC Symbol;Acc:HGNC:26545]
ENSGALG00010008221	HERC5	1.8366	1.2e-06	XP_420476.6 probable E3 ubiquitin-protein ligase HERC3 isoform X1 [Gallus gallus]
ENSGALG00010008222	STYXL2	-1.34486	8.25e-07	serine/threonine/tyrosine interacting like 2 [Source:HGNC Symbol;Acc:HGNC:25034]
ENSGALG00010008223	--	0.736755	0.0297483	XP_040552362.1 uncharacterized protein LOC101748694 isoform X1 [Gallus gallus]
ENSGALG00010008233	FAM49B	0.92925	1.45e-05	CYFIP related Rac1 interactor B [Source:HGNC Symbol;Acc:HGNC:25216]
ENSGALG00010008240	RCAN2	-0.842643	0.000878491	regulator of calcineurin 2 [Source:HGNC Symbol;Acc:HGNC:3041]
ENSGALG00010008243	YTHDC2	0.880965	3.58e-05	YTH domain containing 2 [Source:HGNC Symbol;Acc:HGNC:24721]
ENSGALG00010008245	FBXO32	-1.026	0.0284927	F-box protein 32 [Source:NCBI gene (formerly Entrezgene);Acc:420343]
ENSGALG00010008250	KLHL38	-1.62935	0.00143759	kelch like family member 38 [Source:NCBI gene (formerly Entrezgene);Acc:428388]
ENSGALG00010008251	AHRR	3.00942	0.00455495	aryl-hydrocarbon receptor repressor [Source:NCBI gene (formerly Entrezgene);Acc:420989]
ENSGALG00010008252	ZFP92	0.703599	0.0352514	zinc finger (mouse) [Source:NCBI gene (formerly Entrezgene);Acc:418448]
ENSGALG00010008265	--	3.21554	0.00403448	NP_990513.2 B6.1 precursor [Gallus gallus]
ENSGALG00010008272	DCP2	0.910588	0.000942516	decapping mRNA 2 [Source:HGNC Symbol;Acc:HGNC:24452]
ENSGALG00010008273	TMEM144	0.62456	0.0256978	transmembrane protein 144 [Source:HGNC Symbol;Acc:HGNC:25633]
ENSGALG00010008274	NFAT5	0.614714	5.85e-05	nuclear factor of activated T-cells 5 [Source:NCBI gene (formerly Entrezgene);Acc:415866]
ENSGALG00010008276	DNAJC18	-0.655299	0.00563819	DnaJ heat shock protein family (Hsp40) member C18 [Source:NCBI gene (formerly Entrezgene);Acc:416189]
ENSGALG00010008277	MZB1	3.29081	0.00534565	marginal zone B and B1 cell specific protein [Source:HGNC Symbol;Acc:HGNC:30125]
ENSGALG00010008284	BCKDHA	-0.878768	0.0369398	branched chain keto acid dehydrogenase E1 subunit alpha [Source:HGNC Symbol;Acc:HGNC:986]
ENSGALG00010008285	ADSS2	1.1447	0.000587996	adenylosuccinate synthase 2 [Source:NCBI gene (formerly Entrezgene);Acc:428579]
ENSGALG00010008289	MTMR2	0.650746	0.00330531	myotubularin related protein 2 [Source:NCBI gene (formerly Entrezgene);Acc:418992]
ENSGALG00010008294	NOB1	-0.645302	0.0199611	NIN1 (RPN12) binding protein 1 homolog [Source:HGNC Symbol;Acc:HGNC:29540]
ENSGALG00010008295	DMAC2	-0.653625	0.0499271	distal membrane arm assembly component 2 [Source:HGNC Symbol;Acc:HGNC:25496]
ENSGALG00010008296	PALLD	-0.677258	0.000817172	palladin, cytoskeletal associated protein [Source:HGNC Symbol;Acc:HGNC:17068]
ENSGALG00010008301	FAM91A1	0.985483	6e-05	family with sequence similarity 91 member A1 [Source:HGNC Symbol;Acc:HGNC:26306]
ENSGALG00010008302	--	-0.606471	0.011988	PKU44500.1 reverse hypothetical protein [Limosa lapponica baueri]
ENSGALG00010008305	SLC23A1	3.35597	0.000660229	solute carrier family 23 member 1 [Source:HGNC Symbol;Acc:HGNC:10974]
ENSGALG00010008309	igsf3	1.25825	0.00115578	XP_040520507.1 immunoglobulin superfamily member 3 isoform X2 [Gallus gallus]
ENSGALG00010008312	ZBTB18	-0.666987	0.0168288	zinc finger and BTB domain containing 18 [Source:HGNC Symbol;Acc:HGNC:13030]
ENSGALG00010008316	ADGRF5	-1.31558	0.000229351	adhesion G protein-coupled receptor F5 [Source:HGNC Symbol;Acc:HGNC:19030]
ENSGALG00010008320	GPRIN3	1.67707	2.7e-07	GPRIN family member 3 [Source:HGNC Symbol;Acc:HGNC:27733]
ENSGALG00010008327	TGFB1	1.09298	5.43e-08	transforming growth factor beta 1 [Source:NCBI gene (formerly Entrezgene);Acc:100873157]
ENSGALG00010008330	EZH2	1.72807	1.22e-06	enhancer of zeste 2 polycomb repressive complex 2 subunit [Source:HGNC Symbol;Acc:HGNC:3527]
ENSGALG00010008331	CCDC97	-0.703429	0.0283841	coiled-coil domain containing 97 [Source:HGNC Symbol;Acc:HGNC:28289]
ENSGALG00010008339	FAM76B	0.602816	0.00164476	family with sequence similarity 76 member B [Source:HGNC Symbol;Acc:HGNC:28492]
ENSGALG00010008340	PDIA4	0.875604	0.00556775	protein disulfide isomerase family A member 4 [Source:NCBI gene (formerly Entrezgene);Acc:420785]
ENSGALG00010008341	DHODH	0.915532	0.00275893	dihydroorotate dehydrogenase (quinone) [Source:NCBI gene (formerly Entrezgene);Acc:415876]
ENSGALG00010008346	NR4A3	0.973045	0.0214984	nuclear receptor subfamily 4 group A member 3 [Source:HGNC Symbol;Acc:HGNC:7982]
ENSGALG00010008354	TMEM71	1.78937	2.3e-05	transmembrane protein 71 [Source:HGNC Symbol;Acc:HGNC:26572]
ENSGALG00010008355	MAFA	-1.39959	0.000343004	MAF bZIP transcription factor A [Source:NCBI gene (formerly Entrezgene);Acc:395881]
ENSGALG00010008366	RPRD1A	0.629372	0.00195578	regulation of nuclear pre-mRNA domain containing 1A [Source:NCBI gene (formerly Entrezgene);Acc:420953]
ENSGALG00010008368	SNCA	-2.03553	3.57e-07	synuclein alpha [Source:NCBI gene (formerly Entrezgene);Acc:395393]
ENSGALG00010008377	AKT2	-0.699539	0.012556	AKT serine/threonine kinase 2 [Source:HGNC Symbol;Acc:HGNC:392]
ENSGALG00010008382	NRBP2	-0.978524	0.00100985	nuclear receptor binding protein 2 [Source:HGNC Symbol;Acc:HGNC:19339]
ENSGALG00010008386	SESN3	1.11197	6.56e-07	sestrin 3 [Source:HGNC Symbol;Acc:HGNC:23060]
ENSGALG00010008389	GALNT1	0.774369	0.00288875	polypeptide N-acetylgalactosaminyltransferase 1 [Source:NCBI gene (formerly Entrezgene);Acc:420955]
ENSGALG00010008391	CYLD	0.845577	2.09e-06	XP_418407.5 ubiquitin carboxyl-terminal hydrolase CYLD isoform X1 [Gallus gallus]
ENSGALG00010008392	CD36	-1.18357	0.000262067	CD36 molecule [Source:NCBI gene (formerly Entrezgene);Acc:417730]
ENSGALG00010008395	ENDOD1	-0.990057	0.000884065	endonuclease domain containing 1 [Source:HGNC Symbol;Acc:HGNC:29129]
ENSGALG00010008401	PSMD8	-0.745822	0.0176846	proteasome 26S subunit, non-ATPase 8 [Source:HGNC Symbol;Acc:HGNC:9566]
ENSGALG00010008405	LRATD2	-1.39556	1.23e-05	LRAT domain containing 2 [Source:HGNC Symbol;Acc:HGNC:24166]
ENSGALG00010008409	CWC15	-0.645314	0.000731244	CWC15 spliceosome associated protein homolog [Source:NCBI gene (formerly Entrezgene);Acc:418996]
ENSGALG00010008422	EXO1	2.75751	6.33e-05	exonuclease 1 [Source:NCBI gene (formerly Entrezgene);Acc:421505]
ENSGALG00010008424	PPIP5K2	0.649529	0.0191931	diphosphoinositol pentakisphosphate kinase 2 [Source:HGNC Symbol;Acc:HGNC:29035]
ENSGALG00010008441	PHLPP2	-0.791348	0.0148657	PH domain and leucine rich repeat protein phosphatase 2 [Source:HGNC Symbol;Acc:HGNC:29149]
ENSGALG00010008443	RSFR	1.63823	0.00296054	leukocyte ribonuclease A-2 [Source:NCBI gene (formerly Entrezgene);Acc:423668]
ENSGALG00010008444	SLC7A11	3.72938	2.9e-05	solute carrier family 7 member 11 [Source:HGNC Symbol;Acc:HGNC:11059]
ENSGALG00010008450	GIN1	1.06263	0.00927034	gypsy retrotransposon integrase 1 [Source:HGNC Symbol;Acc:HGNC:25959]
ENSGALG00010008453	AMOTL1	-1.12186	0.00065669	angiomotin like 1 [Source:HGNC Symbol;Acc:HGNC:17811]
ENSGALG00010008455	FKBP1B	-0.762732	0.00305852	FK506 binding protein 1B [Source:NCBI gene (formerly Entrezgene);Acc:395254]
ENSGALG00010008469	NOCT	-0.624655	0.0210615	nocturnin [Source:NCBI gene (formerly Entrezgene);Acc:404779]
ENSGALG00010008488	CCSER1	1.28862	6.14e-05	coiled-coil serine rich protein 1 [Source:HGNC Symbol;Acc:HGNC:29349]
ENSGALG00010008580	PANX1	1.50064	0.000239712	pannexin 1 [Source:HGNC Symbol;Acc:HGNC:8599]
ENSGALG00010008596	HIST1H2B5L	-0.691746	0.0118367	XP_010393890.1 histone H2B 5-like isoform X2 [Corvus cornix cornix]
ENSGALG00010008636	AGTPBP1	-1.12426	1.36e-05	ATP/GTP binding protein 1 [Source:NCBI gene (formerly Entrezgene);Acc:427460]
ENSGALG00010008641	HEPHL1	3.89315	1.17e-05	hephaestin like 1 [Source:HGNC Symbol;Acc:HGNC:30477]
ENSGALG00010008658	TSTA3	0.763167	0.0271811	tissue specific transplantation antigen P35B [Source:NCBI gene (formerly Entrezgene);Acc:420292]
ENSGALG00010008666	SLC16A9	-1.43702	0.000169327	solute carrier family 16 member 9 [Source:NCBI gene (formerly Entrezgene);Acc:423667]
ENSGALG00010008674	RXFP1	1.21642	2.19e-06	relaxin family peptide receptor 1 [Source:HGNC Symbol;Acc:HGNC:19718]
ENSGALG00010008700	Spint2	0.823087	0.00175872	XP_040511049.1 kunitz-type protease inhibitor 2 isoform X1 [Gallus gallus]
ENSGALG00010008716	TATDN1	-0.61688	0.00660802	TatD DNase domain containing 1 [Source:HGNC Symbol;Acc:HGNC:24220]
ENSGALG00010008731	NDUFB9	-0.587053	0.0473498	NADH:ubiquinone oxidoreductase subunit B9 [Source:HGNC Symbol;Acc:HGNC:7704]
ENSGALG00010008745	GRAMD4	-0.666746	2.77e-05	GRAM domain containing 4 [Source:HGNC Symbol;Acc:HGNC:29113]
ENSGALG00010008790	GPN1	-0.594166	0.00565312	GPN-loop GTPase 1 [Source:HGNC Symbol;Acc:HGNC:17030]
ENSGALG00010008814	C5AR2	1.78103	0.00145219	POI19696.1 hypothetical protein CIB84_016559, partial [Bambusicola thoracicus]
ENSGALG00010008832	MTSS1	0.590478	0.00078564	MTSS1, I-BAR domain containing [Source:NCBI gene (formerly Entrezgene);Acc:420336]
ENSGALG00010008852	KHDRBS3	-0.785135	0.00341641	KH RNA binding domain containing, signal transduction associated 3 [Source:HGNC Symbol;Acc:HGNC:18117]
ENSGALG00010008860	SQLE	0.730599	0.00619867	squalene epoxidase [Source:NCBI gene (formerly Entrezgene);Acc:420335]
ENSGALG00010008871	PRR7	1.07455	0.000677272	proline rich 7, synaptic [Source:HGNC Symbol;Acc:HGNC:28130]
ENSGALG00010008879	HABP4	0.946503	0.00902678	hyaluronan binding protein 4 [Source:NCBI gene (formerly Entrezgene);Acc:395444]
ENSGALG00010008893	NGR_a01490	-0.901314	0.0219223	XP_015143539.2 putative threonine dehydratase isoform X2 [Gallus gallus]
ENSGALG00010008956	LVRN	2.17836	0.000280394	laeverin [Source:HGNC Symbol;Acc:HGNC:26904]
ENSGALG00010008960	LRRC2	-1.53712	0.00267326	leucine rich repeat containing 2 [Source:HGNC Symbol;Acc:HGNC:14676]
ENSGALG00010008969	PPP1R37	-0.78414	0.00326719	protein phosphatase 1 regulatory subunit 37 [Source:HGNC Symbol;Acc:HGNC:27607]
ENSGALG00010008974	SMCO4	-0.674029	0.000984702	single-pass membrane protein with coiled-coil domains 4 [Source:NCBI gene (formerly Entrezgene);Acc:772206]
ENSGALG00010008996	CHRM3	-0.979631	0.00634533	cholinergic receptor muscarinic 3 [Source:HGNC Symbol;Acc:HGNC:1952]
ENSGALG00010008997	CHST6	0.614994	0.0215425	carbohydrate sulfotransferase 6 [Source:NCBI gene (formerly Entrezgene);Acc:770257]
ENSGALG00010009000	FAM149B1	0.617227	0.00160893	family with sequence similarity 149 member B1 [Source:HGNC Symbol;Acc:HGNC:29162]
ENSGALG00010009002	RNF19A	-0.606561	0.00558666	XP_004935873.2 E3 ubiquitin-protein ligase RNF19B isoform X2 [Gallus gallus]
ENSGALG00010009003	ALG12	1.62002	4.67e-06	ALG12, alpha-1,6-mannosyltransferase [Source:NCBI gene (formerly Entrezgene);Acc:417733]
ENSGALG00010009024	PMAIP1	1.83514	1.23e-05	phorbol-12-myristate-13-acetate-induced protein 1 [Source:NCBI gene (formerly Entrezgene);Acc:770077]
ENSGALG00010009030	ZDHHC7	1.26243	7.26e-05	zinc finger DHHC-type palmitoyltransferase 7 [Source:HGNC Symbol;Acc:HGNC:18459]
ENSGALG00010009037	PTPRK	1.58888	8.28e-07	XP_015132969.2 receptor-type tyrosine-protein phosphatase kappa isoform X2 [Gallus gallus]
ENSGALG00010009038	RAD21	0.911315	3.36e-05	RAD21 cohesin complex component [Source:NCBI gene (formerly Entrezgene);Acc:420286]
ENSGALG00010009040	CRELD2	1.1629	0.00343434	cysteine rich with EGF like domains 2 [Source:NCBI gene (formerly Entrezgene);Acc:417735]
ENSGALG00010009050	PIK3CG	0.591824	0.0152613	phosphatidylinositol-4,5-bisphosphate 3-kinase catalytic subunit gamma [Source:NCBI gene (formerly Entrezgene);Acc:417706]
ENSGALG00010009051	TROJANZ	1.41629	1.61e-07	sushi domain containing 1 [Source:NCBI gene (formerly Entrezgene);Acc:427414]
ENSGALG00010009057	NXNL2	-0.951567	0.00525771	nucleoredoxin like 2 [Source:HGNC Symbol;Acc:HGNC:30482]
ENSGALG00010009059	MED29	-0.80509	0.0169747	mediator complex subunit 29 [Source:HGNC Symbol;Acc:HGNC:23074]
ENSGALG00010009073	PRKAR2B	0.74673	0.0357121	protein kinase cAMP-dependent type II regulatory subunit beta [Source:HGNC Symbol;Acc:HGNC:9392]
ENSGALG00010009078	PTTG2	1.32041	8.68e-06	pituitary tumor-transforming 2 [Source:NCBI gene (formerly Entrezgene);Acc:416158]
ENSGALG00010009086	UBE2D1	-0.832452	0.00241327	ubiquitin conjugating enzyme E2 D1 [Source:NCBI gene (formerly Entrezgene);Acc:423641]
ENSGALG00010009092	EED	1.30604	2.15e-07	embryonic ectoderm development [Source:NCBI gene (formerly Entrezgene);Acc:426381]
ENSGALG00010009096	--	2.90649	0.00461481	XP_001231206.2 B-cell differentiation antigen CD72-like [Gallus gallus]
ENSGALG00010009099	CXCR4	2.13538	8.58e-06	C-X-C motif chemokine receptor 4 [Source:NCBI gene (formerly Entrezgene);Acc:395324]
ENSGALG00010009102	HTRA3	1.03058	0.0088896	HtrA serine peptidase 3 [Source:HGNC Symbol;Acc:HGNC:30406]
ENSGALG00010009103	AP3S1	0.812963	0.00301958	adaptor related protein complex 3 sigma 1 subunit [Source:NCBI gene (formerly Entrezgene);Acc:427389]
ENSGALG00010009104	MTR	0.680634	0.000135209	5-methyltetrahydrofolate-homocysteine methyltransferase [Source:NCBI gene (formerly Entrezgene);Acc:422069]
ENSGALG00010009114	SETD7	-0.986925	1.92e-05	SET domain containing 7, histone lysine methyltransferase [Source:HGNC Symbol;Acc:HGNC:30412]
ENSGALG00010009116	S1PR3	0.778153	0.0116264	sphingosine-1-phosphate receptor 3 [Source:HGNC Symbol;Acc:HGNC:3167]
ENSGALG00010009118	ACTN2	-0.84657	0.00176887	actinin alpha 2 [Source:NCBI gene (formerly Entrezgene);Acc:396263]
ENSGALG00010009119	CISD1	-0.759962	0.00397665	CDGSH iron sulfur domain 1 [Source:NCBI gene (formerly Entrezgene);Acc:423642]
ENSGALG00010009125	CD72L1	2.66412	0.00228705	CD72 molecule like 1 [Source:NCBI gene (formerly Entrezgene);Acc:427415]
ENSGALG00010009126	JPH3	-0.649467	0.00822668	junctophilin 3 [Source:HGNC Symbol;Acc:HGNC:14203]
ENSGALG00010009131	CDKL2	2.0604	5.93e-05	cyclin dependent kinase like 2 [Source:HGNC Symbol;Acc:HGNC:1782]
ENSGALG00010009142	LGALS8	2.11683	7.39e-06	galectin 8 [Source:NCBI gene (formerly Entrezgene);Acc:430948]
ENSGALG00010009146	CXCL13L3	3.45584	0.0153591	C-X-C motif chemokine ligand 13-like 3 [Source:NCBI gene (formerly Entrezgene);Acc:422511]
ENSGALG00010009149	FUT4	1.63009	0.000570502	fucosyltransferase 4 [Source:NCBI gene (formerly Entrezgene);Acc:428092]
ENSGALG00010009151	CCNJL	0.770589	0.0427497	cyclin J like [Source:HGNC Symbol;Acc:HGNC:25876]
ENSGALG00010009152	RPP25L	-0.820462	0.000725615	ribonuclease P/MRP subunit p25 like [Source:HGNC Symbol;Acc:HGNC:19909]
ENSGALG00010009190	ZBTB49	0.664916	0.0152902	zinc finger and BTB domain containing 49 [Source:HGNC Symbol;Acc:HGNC:19883]
ENSGALG00010009193	EDARADD	1.29909	6.69e-05	EDAR associated death domain [Source:NCBI gene (formerly Entrezgene);Acc:497625]
ENSGALG00010009195	CLEC5A	1.45978	0.0209494	XP_003643020.1 killer cell lectin-like receptor subfamily G member 1 [Gallus gallus]
ENSGALG00010009197	FH	-0.633413	0.00284669	fumarate hydratase [Source:NCBI gene (formerly Entrezgene);Acc:420969]
ENSGALG00010009199	SEMA4D	1.20817	4.22e-06	semaphorin 4D [Source:NCBI gene (formerly Entrezgene);Acc:396331]
ENSGALG00010009200	ADGRA3	0.709378	0.00367478	adhesion G protein-coupled receptor A3 [Source:HGNC Symbol;Acc:HGNC:13839]
ENSGALG00010009210	PCDH15	2.55274	0.000237007	protocadherin related 15 [Source:NCBI gene (formerly Entrezgene);Acc:423644]
ENSGALG00010009213	DUS4L	0.692682	0.00304989	dihydrouridine synthase 4 like [Source:HGNC Symbol;Acc:HGNC:21517]
ENSGALG00010009216	NSG1	-2.2794	0.0050907	neuronal vesicle trafficking associated 1 [Source:NCBI gene (formerly Entrezgene);Acc:395251]
ENSGALG00010009220	GADD45G	-0.766938	0.035727	growth arrest and DNA damage inducible gamma [Source:NCBI gene (formerly Entrezgene);Acc:429929]
ENSGALG00010009235	KLHDC4	-0.585688	0.00139012	kelch domain containing 4 [Source:NCBI gene (formerly Entrezgene);Acc:415831]
ENSGALG00010009246	RUSC2	-1.0572	0.0161576	RUN and SH3 domain containing 2 [Source:HGNC Symbol;Acc:HGNC:23625]
ENSGALG00010009250	ERO1B	0.848503	0.000310322	endoplasmic reticulum oxidoreductase 1 beta [Source:HGNC Symbol;Acc:HGNC:14355]
ENSGALG00010009253	SLC45A4	0.794492	0.0181906	solute carrier family 45 member 4 [Source:HGNC Symbol;Acc:HGNC:29196]
ENSGALG00010009259	MGAT4D	1.77663	0.00421918	MGAT4 family member D [Source:HGNC Symbol;Acc:HGNC:43619]
ENSGALG00010009273	MAL2	1.08625	0.0386938	mal, T-cell differentiation protein 2 [Source:NCBI gene (formerly Entrezgene);Acc:420280]
ENSGALG00010009284	CCN3	2.95786	0.000361539	cellular communication network factor 3 [Source:NCBI gene (formerly Entrezgene);Acc:396204]
ENSGALG00010009289	GPR137B	1.53012	8.76e-07	G protein-coupled receptor 137B [Source:NCBI gene (formerly Entrezgene);Acc:421511]
ENSGALG00010009297	CTNNA3	-0.690413	0.0306499	catenin alpha 3 [Source:NCBI gene (formerly Entrezgene);Acc:423648]
ENSGALG00010009299	MAP4K1	1.46914	2.48e-08	mitogen-activated protein kinase kinase kinase kinase 1 [Source:HGNC Symbol;Acc:HGNC:6863]
ENSGALG00010009315	SLC26A3	2.67281	0.00670416	solute carrier family 26 member 3 [Source:NCBI gene (formerly Entrezgene);Acc:417700]
ENSGALG00010009322	Dnajc5b	-0.850152	0.0183254	XP_042681959.1 dnaJ homolog subfamily C member 5G [Centrocercus urophasianus]
ENSGALG00010009326	DLD	-0.803632	0.000675098	dihydrolipoamide dehydrogenase [Source:NCBI gene (formerly Entrezgene);Acc:417699]
ENSGALG00010009328	slc22a15b	1.17755	0.00125161	XP_015143630.2 solute carrier family 22 member 15-like [Gallus gallus]
ENSGALG00010009332	UCKL1	-0.661319	0.00139445	XP_025004922.1 uridine-cytidine kinase-like 1 isoform X2 [Gallus gallus]
ENSGALG00010009335	PTP4A3	-0.923177	0.0330062	protein tyrosine phosphatase 4A3 [Source:HGNC Symbol;Acc:HGNC:9636]
ENSGALG00010009338	KYNU	2.98236	0.00092439	kynureninase [Source:HGNC Symbol;Acc:HGNC:6469]
ENSGALG00010009340	SYK	2.32965	4.33e-07	spleen associated tyrosine kinase [Source:NCBI gene (formerly Entrezgene);Acc:427272]
ENSGALG00010009351	GTF3C2	-1.04502	0.0267061	general transcription factor IIIC subunit 2 [Source:HGNC Symbol;Acc:HGNC:4665]
ENSGALG00010009353	CD72	3.53178	0.000463917	CD72 molecule [Source:NCBI gene (formerly Entrezgene);Acc:395923]
ENSGALG00010009357	LYST	0.669743	4.95e-06	lysosomal trafficking regulator [Source:HGNC Symbol;Acc:HGNC:1968]
ENSGALG00010009360	TNFAIP8	1.23447	3.92e-06	TNF alpha induced protein 8 [Source:NCBI gene (formerly Entrezgene);Acc:427384]
ENSGALG00010009368	DSCC1	2.10441	7.9e-06	DNA replication and sister chromatid cohesion 1 [Source:HGNC Symbol;Acc:HGNC:24453]
ENSGALG00010009373	ARHGAP15	2.19347	3.35e-08	Rho GTPase activating protein 15 [Source:NCBI gene (formerly Entrezgene);Acc:424303]
ENSGALG00010009379	RYR1	-1.05334	0.00945199	ryanodine receptor 1 [Source:HGNC Symbol;Acc:HGNC:10483]
ENSGALG00010009381	INPP4B	0.718929	0.000282061	inositol polyphosphate-4-phosphatase type II B [Source:HGNC Symbol;Acc:HGNC:6075]
ENSGALG00010009383	ASXL2	0.864955	6.03e-06	additional sex combs like 2, transcriptional regulator [Source:NCBI gene (formerly Entrezgene);Acc:421993]
ENSGALG00010009387	DEPTOR	-0.926564	0.0014982	DEP domain containing MTOR-interacting protein [Source:NCBI gene (formerly Entrezgene);Acc:420357]
ENSGALG00010009393	MARVELD2	-0.867805	7.18e-05	MARVEL domain containing 2 [Source:HGNC Symbol;Acc:HGNC:26401]
ENSGALG00010009404	GNG4	0.945954	0.0461204	G protein subunit gamma 4 [Source:HGNC Symbol;Acc:HGNC:4407]
ENSGALG00010009411	SMARCA5	1.1827	0.00167278	SWI/SNF related, matrix associated, actin dependent regulator of chromatin, subfamily a, member 5 [Source:HGNC Symbol;Acc:HGNC:11101]
ENSGALG00010009440	DOK3	5.88355	0.000406275	docking protein 3 [Source:HGNC Symbol;Acc:HGNC:24583]
ENSGALG00010009447	DDX41	-0.783828	0.0112195	DEAD-box helicase 41 [Source:NCBI gene (formerly Entrezgene);Acc:427630]
ENSGALG00010009453	GSAP	0.662797	0.0091175	gamma-secretase activating protein [Source:HGNC Symbol;Acc:HGNC:28042]
ENSGALG00010009461	ZEB2	0.746333	0.00108781	zinc finger E-box binding homeobox 2 [Source:NCBI gene (formerly Entrezgene);Acc:424306]
ENSGALG00010009467	KROX20	2.40982	0.00024003	early growth response 2 [Source:HGNC Symbol;Acc:HGNC:3239]
ENSGALG00010009472	ADO	-0.620389	0.00537984	2-aminoethanethiol dioxygenase [Source:HGNC Symbol;Acc:HGNC:23506]
ENSGALG00010009477	ZNF365	-0.733528	0.00386096	zinc finger protein 365 [Source:NCBI gene (formerly Entrezgene);Acc:423658]
ENSGALG00010009479	MTBP	1.37846	0.000626151	MDM2 binding protein [Source:HGNC Symbol;Acc:HGNC:7417]
ENSGALG00010009484	RTKN2	0.616833	0.00584119	rhotekin 2 [Source:NCBI gene (formerly Entrezgene);Acc:423660]
ENSGALG00010009486	B4GALT1	0.782533	2.25e-05	beta-1,4-galactosyltransferase 1 [Source:NCBI gene (formerly Entrezgene);Acc:396121]
ENSGALG00010009490	SNTB1	1.27963	8.08e-05	syntrophin beta 1 [Source:NCBI gene (formerly Entrezgene);Acc:404774]
ENSGALG00010009492	CDC42SE2	1.22315	6.79e-05	CDC42 small effector 2 [Source:NCBI gene (formerly Entrezgene);Acc:768825]
ENSGALG00010009493	ZFYVE28	1.87995	0.0012146	XP_015149344.3 lateral signaling target protein 2 homolog isoform X1 [Gallus gallus]
ENSGALG00010009499	MXD3	1.72802	0.00517073	MAX dimerization protein 3 [Source:HGNC Symbol;Acc:HGNC:14008]
ENSGALG00010009500	CCDC146	1.22083	0.0149587	coiled-coil domain containing 146 [Source:HGNC Symbol;Acc:HGNC:29296]
ENSGALG00010009502	ARID5B	0.719476	0.00395613	AT-rich interaction domain 5B [Source:NCBI gene (formerly Entrezgene);Acc:423661]
ENSGALG00010009503	IL11RA	-0.714678	0.0376227	interleukin 11 receptor subunit alpha [Source:NCBI gene (formerly Entrezgene);Acc:693251]
ENSGALG00010009506	HAS2	1.10086	0.000486044	hyaluronan synthase 2 [Source:NCBI gene (formerly Entrezgene);Acc:395594]
ENSGALG00010009514	PRELID1	0.802602	2.34e-05	PRELI domain containing 1 [Source:NCBI gene (formerly Entrezgene);Acc:395819]
ENSGALG00010009518	FGL2	0.793275	0.0252389	fibrinogen like 2 [Source:NCBI gene (formerly Entrezgene);Acc:768821]
ENSGALG00010009522	TAF5L	-0.855827	2.42e-08	TATA-box binding protein associated factor 5 like [Source:HGNC Symbol;Acc:HGNC:17304]
ENSGALG00010009538	CRIM1	-0.811147	0.000880127	cysteine rich transmembrane BMP regulator 1 [Source:NCBI gene (formerly Entrezgene);Acc:395067]
ENSGALG00010009542	WDR1	0.587579	0.00488376	WD repeat domain 1 [Source:NCBI gene (formerly Entrezgene);Acc:422842]
ENSGALG00010009543	MAF1	-0.974464	0.000148732	MAF1 homolog, negative regulator of RNA polymerase III [Source:HGNC Symbol;Acc:HGNC:24966]
ENSGALG00010009551	HADHA	-0.750841	6.4e-05	hydroxyacyl-CoA dehydrogenase/3-ketoacyl-CoA thiolase/enoyl-CoA hydratase (trifunctional protein), alpha subunit [Source:NCBI gene (formerly Entrezgene);Acc:395929]
ENSGALG00010009557	CIDEC	-2.2267	2.32e-05	cell death inducing DFFA like effector c [Source:NCBI gene (formerly Entrezgene);Acc:100859733]
ENSGALG00010009562	HADHB	-0.903494	3.11e-05	hydroxyacyl-CoA dehydrogenase/3-ketoacyl-CoA thiolase/enoyl-CoA hydratase (trifunctional protein), beta subunit [Source:NCBI gene (formerly Entrezgene);Acc:421995]
ENSGALG00010009575	RHOBTB1	1.26121	0.00137641	Rho related BTB domain containing 1 [Source:NCBI gene (formerly Entrezgene);Acc:423664]
ENSGALG00010009578	KIF5C	1.16995	7.9e-05	kinesin family member 5C [Source:NCBI gene (formerly Entrezgene);Acc:408046]
ENSGALG00010009595	LYRM7	-0.59777	0.0272278	XP_010724174.2 complex III assembly factor LYRM7 isoform X1 [Meleagris gallopavo]
ENSGALG00010009597	CDK1	2.4363	1.11e-05	cyclin dependent kinase 1 [Source:NCBI gene (formerly Entrezgene);Acc:396252]
ENSGALG00010009612	DERL1	0.80426	0.000516851	derlin 1 [Source:NCBI gene (formerly Entrezgene);Acc:420350]
ENSGALG00010009615	GVINP1	1.78938	0.000373634	XP_015140713.2 interferon-induced very large GTPase 1 [Gallus gallus]
ENSGALG00010009620	TMOD1	-0.772915	0.0171777	tropomodulin 1 [Source:NCBI gene (formerly Entrezgene);Acc:395883]
ENSGALG00010009634	TBC1D31	0.596211	0.0215618	TBC1 domain family member 31 [Source:HGNC Symbol;Acc:HGNC:30888]
ENSGALG00010009635	TDRD7	0.613821	0.00320207	tudor domain containing 7 [Source:NCBI gene (formerly Entrezgene);Acc:430492]
ENSGALG00010009637	CYBA	1.68691	2.46e-05	cytochrome b-245 alpha chain [Source:HGNC Symbol;Acc:HGNC:2577]
ENSGALG00010009650	KLHL29	-0.75142	0.0225637	kelch like family member 29 [Source:HGNC Symbol;Acc:HGNC:29404]
ENSGALG00010009653	ABLIM2	-0.667403	0.010867	actin binding LIM protein family member 2 [Source:HGNC Symbol;Acc:HGNC:19195]
ENSGALG00010009663	FER	0.660962	0.00600499	FER tyrosine kinase [Source:HGNC Symbol;Acc:HGNC:3655]
ENSGALG00010009665	DGKQ	0.933748	0.00114073	diacylglycerol kinase theta [Source:HGNC Symbol;Acc:HGNC:2856]
ENSGALG00010009676	ACO1	1.0259	0.000393964	aconitase 1, soluble [Source:NCBI gene (formerly Entrezgene);Acc:373916]
ENSGALG00010009679	ANK3	-1.0732	1e-05	ankyrin 3 [Source:NCBI gene (formerly Entrezgene);Acc:396309]
ENSGALG00010009690	RBM43	1.05873	3.22e-05	RNA binding motif protein 43 [Source:HGNC Symbol;Acc:HGNC:24790]
ENSGALG00010009708	SMIM45	1.36587	0.00782167	small integral membrane protein 45 [Source:HGNC Symbol;Acc:HGNC:27930]
ENSGALG00010009712	UBXN2A	-1.39297	6.71e-07	UBX domain protein 2A [Source:NCBI gene (formerly Entrezgene);Acc:421973]
ENSGALG00010009717	EDN1	-1.02102	6.36e-05	endothelin 1 [Source:HGNC Symbol;Acc:HGNC:3176]
ENSGALG00010009718	MANBAL	1.58409	0.0214994	XP_015157044.2 protein MANBAL [Gallus gallus]
ENSGALG00010009731	NMI	1.43187	6.77e-07	N-myc and STAT interactor [Source:HGNC Symbol;Acc:HGNC:7854]
ENSGALG00010009732	HMMR	2.2589	0.000661106	hyaluronan mediated motility receptor [Source:HGNC Symbol;Acc:HGNC:5012]
ENSGALG00010009736	WISP1	1.33152	0.0215542	WNT1 inducible signaling pathway protein 1 [Source:NCBI gene (formerly Entrezgene);Acc:420322]
ENSGALG00010009743	CCNG1	-0.719884	0.00179611	cyclin G1 [Source:HGNC Symbol;Acc:HGNC:1592]
ENSGALG00010009744	DAPK1	1.37269	8.97e-06	death-associated protein kinase 1 [Source:NCBI gene (formerly Entrezgene);Acc:431670]
ENSGALG00010009762	MAN2A1	1.28083	0.00102717	mannosidase alpha class 2A member 1 [Source:HGNC Symbol;Acc:HGNC:6824]
ENSGALG00010009780	MFSD2B	-1.38921	0.000319088	major facilitator superfamily domain containing 2B [Source:HGNC Symbol;Acc:HGNC:37207]
ENSGALG00010009784	MANBAL	-0.776175	0.0311492	XP_015157044.2 protein MANBAL [Gallus gallus]
ENSGALG00010009786	C1HXORF36	-0.801974	0.000268733	divergent protein kinase domain 2B [Source:HGNC Symbol;Acc:HGNC:25866]
ENSGALG00010009788	PAK1IP1	-0.634071	0.000422183	PAK1 interacting protein 1 [Source:NCBI gene (formerly Entrezgene);Acc:420850]
ENSGALG00010009796	MANBAL	3.69514	0.0100189	XP_015157044.2 protein MANBAL [Gallus gallus]
ENSGALG00010009833	SOD3	1.46076	8.68e-05	superoxide dismutase 3 [Source:HGNC Symbol;Acc:HGNC:11181]
ENSGALG00010009850	RIF1	0.699233	0.000106191	replication timing regulatory factor 1 [Source:NCBI gene (formerly Entrezgene);Acc:424316]
ENSGALG00010009857	ORC5	0.817185	8.31e-05	origin recognition complex subunit 5 [Source:NCBI gene (formerly Entrezgene);Acc:417714]
ENSGALG00010009866	NAGA	1.1469	2.54e-06	alpha-N-acetylgalactosaminidase [Source:NCBI gene (formerly Entrezgene);Acc:396547]
ENSGALG00010009910	SMAD7	1.25434	0.000117269	XP_427238.2 mothers against decapentaplegic homolog 7 isoform X1 [Gallus gallus]
ENSGALG00010009972	PTK2B	1.97122	3.11e-07	protein tyrosine kinase 2 beta [Source:HGNC Symbol;Acc:HGNC:9612]
ENSGALG00010009985	USP16	0.978772	0.0115907	ubiquitin specific peptidase 16 [Source:HGNC Symbol;Acc:HGNC:12614]
ENSGALG00010009995	SEPTIN3	-2.05948	0.000326238	septin 3 [Source:HGNC Symbol;Acc:HGNC:10750]
ENSGALG00010010007	CTIF	-0.665971	0.0172998	cap binding complex dependent translation initiation factor [Source:HGNC Symbol;Acc:HGNC:23925]
ENSGALG00010010011	EPB41L4A	-0.624548	0.0498316	erythrocyte membrane protein band 4.1 like 4A [Source:HGNC Symbol;Acc:HGNC:13278]
ENSGALG00010010014	GLUL	-1.03909	0.0123874	glutamate-ammonia ligase [Source:NCBI gene (formerly Entrezgene);Acc:396489]
ENSGALG00010010052	ZNF346	-0.741809	0.000714164	zinc finger protein 346 [Source:HGNC Symbol;Acc:HGNC:16403]
ENSGALG00010010080	CDC42EP3	-0.843984	0.00261167	CDC42 effector protein 3 [Source:HGNC Symbol;Acc:HGNC:16943]
ENSGALG00010010107	MGST2	1.95675	0.000534952	microsomal glutathione S-transferase 2 [Source:HGNC Symbol;Acc:HGNC:7063]
ENSGALG00010010115	NEB	-1.03329	0.000127208	nebulin [Source:HGNC Symbol;Acc:HGNC:7720]
ENSGALG00010010119	SRPK2	0.779472	0.00366588	SRSF protein kinase 2 [Source:HGNC Symbol;Acc:HGNC:11306]
ENSGALG00010010153	NUGGC	1.713	9.15e-05	XP_015140702.1 nuclear GTPase SLIP-GC [Gallus gallus]
ENSGALG00010010156	IFNAR2	0.803936	0.000506366	interferon alpha and beta receptor subunit 2 [Source:NCBI gene (formerly Entrezgene);Acc:395664]
ENSGALG00010010171	NUGGC	2.10443	0.00010808	XP_004935904.1 nuclear GTPase SLIP-GC [Gallus gallus]
ENSGALG00010010190	RNF44	1.60731	0.00256942	ring finger protein 44 [Source:HGNC Symbol;Acc:HGNC:19180]
ENSGALG00010010214	FAF2	0.591305	0.00325061	Fas associated factor family member 2 [Source:HGNC Symbol;Acc:HGNC:24666]
ENSGALG00010010218	PBK	2.22912	0.000120687	PDZ binding kinase [Source:NCBI gene (formerly Entrezgene);Acc:422003]
ENSGALG00010010223	NFAM1	1.72851	0.000190006	XP_032300401.1 NFAT activation molecule 1 isoform X1 [Coturnix japonica]
ENSGALG00010010253	IL10RB	0.949249	3.91e-05	interleukin 10 receptor subunit beta [Source:NCBI gene (formerly Entrezgene);Acc:395663]
ENSGALG00010010262	HSPA9	-0.828075	0.000122061	heat shock protein family A (Hsp70) member 9 [Source:NCBI gene (formerly Entrezgene);Acc:416183]
ENSGALG00010010266	EFNA5	0.693623	0.0331962	ephrin A5 [Source:NCBI gene (formerly Entrezgene);Acc:396100]
ENSGALG00010010280	HSP90B1	1.27284	0.00187959	heat shock protein 90 beta family member 1 [Source:NCBI gene (formerly Entrezgene);Acc:374163]
ENSGALG00010010293	Ptprq	0.802745	0.0272627	XP_015133101.3 interleukin-31 receptor subunit alpha-like [Gallus gallus]
ENSGALG00010010303	ETF1	-0.664392	5.46e-05	eukaryotic translation termination factor 1 [Source:HGNC Symbol;Acc:HGNC:3477]
ENSGALG00010010310	NT5DC3	-0.847903	3.18e-06	5'-nucleotidase domain containing 3 [Source:HGNC Symbol;Acc:HGNC:30826]
ENSGALG00010010311	CTSV	1.29775	0.00437526	cathepsin V [Source:NCBI gene (formerly Entrezgene);Acc:427466]
ENSGALG00010010314	CRB1	2.25305	0.00121051	crumbs cell polarity complex component 1 [Source:HGNC Symbol;Acc:HGNC:2343]
ENSGALG00010010317	pro-pol	1.72913	1.37e-08	XP_040554020.1 uncharacterized protein LOC121110417 isoform X1 [Gallus gallus]
ENSGALG00010010320	SYPL1	-1.60135	0.0235885	synaptophysin like 1 [Source:NCBI gene (formerly Entrezgene);Acc:417708]
ENSGALG00010010323	FBP2	-1.10893	0.00192825	fructose-bisphosphatase 2 [Source:HGNC Symbol;Acc:HGNC:3607]
ENSGALG00010010327	FBP1	1.47583	0.000400837	fructose-bisphosphatase 1 [Source:NCBI gene (formerly Entrezgene);Acc:395218]
ENSGALG00010010330	ALPK2	-0.906067	0.00538437	alpha kinase 2 [Source:HGNC Symbol;Acc:HGNC:20565]
ENSGALG00010010336	FMNL2	0.884228	0.00128017	formin like 2 [Source:HGNC Symbol;Acc:HGNC:18267]
ENSGALG00010010346	TFB2M	-0.607773	8.2e-05	transcription factor B2, mitochondrial [Source:HGNC Symbol;Acc:HGNC:18559]
ENSGALG00010010351	NAMPTP1	-0.992142	5.71e-07	nicotinamide phosphoribosyltransferase pseudo 1 [Source:NCBI gene (formerly Entrezgene);Acc:417707]
ENSGALG00010010358	ASPM	2.18293	2.6e-06	assembly factor for spindle microtubules [Source:HGNC Symbol;Acc:HGNC:19048]
ENSGALG00010010366	CLU	1.05887	0.0163564	clusterin [Source:NCBI gene (formerly Entrezgene);Acc:395722]
ENSGALG00010010368	ZNF532	-0.618092	0.000145329	XP_003642945.2 zinc finger protein 532 isoform X1 [Gallus gallus]
ENSGALG00010010374	CMTM4	0.717027	0.00496805	CKLF like MARVEL transmembrane domain containing 4 [Source:HGNC Symbol;Acc:HGNC:19175]
ENSGALG00010010381	MAST4	-0.660714	0.000117117	microtubule associated serine/threonine kinase family member 4 [Source:HGNC Symbol;Acc:HGNC:19037]
ENSGALG00010010382	SEC11C	0.903696	0.00348596	SEC11 homolog C, signal peptidase complex subunit [Source:HGNC Symbol;Acc:HGNC:23400]
ENSGALG00010010393	FANCC	1.22837	0.00211738	Fanconi anemia complementation group C [Source:NCBI gene (formerly Entrezgene);Acc:427468]
ENSGALG00010010410	CACNA2D1	-0.630302	0.00545796	calcium voltage-gated channel auxiliary subunit alpha2delta 1 [Source:NCBI gene (formerly Entrezgene);Acc:768444]
ENSGALG00010010411	CD180	1.63709	0.00865474	CD180 molecule [Source:HGNC Symbol;Acc:HGNC:6726]
ENSGALG00010010422	CDH1	4.00171	3.28e-06	cadherin 1 [Source:NCBI gene (formerly Entrezgene);Acc:415860]
ENSGALG00010010434	PROM1	1.96665	1.61e-05	prominin 1 [Source:NCBI gene (formerly Entrezgene);Acc:422825]
ENSGALG00010010435	GAS1	-0.620771	0.00338601	growth arrest specific 1 [Source:HGNC Symbol;Acc:HGNC:4165]
ENSGALG00010010438	LDB3	-1.09548	0.000290041	LIM domain binding 3 [Source:HGNC Symbol;Acc:HGNC:15710]
ENSGALG00010010439	HGF	2.03884	0.000405654	hepatocyte growth factor [Source:NCBI gene (formerly Entrezgene);Acc:395941]
ENSGALG00010010444	TXNDC5	2.20317	1.63e-07	thioredoxin domain containing 5 [Source:NCBI gene (formerly Entrezgene);Acc:420867]
ENSGALG00010010445	LMAN1L	1.13	0.000571888	lectin, mannose binding 1 like [Source:NCBI gene (formerly Entrezgene);Acc:426849]
ENSGALG00010010460	SEMA3C	-0.589149	0.00811978	semaphorin 3C [Source:NCBI gene (formerly Entrezgene);Acc:374090]
ENSGALG00010010461	SLC7A5	0.727323	0.0352758	solute carrier family 7 member 5 [Source:NCBI gene (formerly Entrezgene);Acc:415832]
ENSGALG00010010465	BMPR1A	-0.591604	0.000249261	bone morphotic protein receptor type 1A [Source:NCBI gene (formerly Entrezgene);Acc:396308]
ENSGALG00010010473	TRIM35	1.04042	0.000383503	tripartite motif containing 35 [Source:HGNC Symbol;Acc:HGNC:16285]
ENSGALG00010010505	CD38	0.602988	0.00441418	CD38 molecule [Source:NCBI gene (formerly Entrezgene);Acc:422827]
ENSGALG00010010512	PLXNC1	2.28216	1.68e-07	plexin C1 [Source:HGNC Symbol;Acc:HGNC:9106]
ENSGALG00010010544	GALNT5	-0.774019	0.0311458	XP_025008269.1 polypeptide N-acetylgalactosaminyltransferase 5 isoform X2 [Gallus gallus]
ENSGALG00010010547	BST1	1.71153	0.000472078	bone marrow stromal cell antigen 1 [Source:NCBI gene (formerly Entrezgene);Acc:422828]
ENSGALG00010010573	CEP83	1.43996	0.000596453	centrosomal protein 83 [Source:HGNC Symbol;Acc:HGNC:17966]
ENSGALG00010010586	CYTIP	1.40171	3.77e-10	cytohesin 1 interacting protein [Source:HGNC Symbol;Acc:HGNC:9506]
ENSGALG00010010588	SLC25A3	-0.617687	0.0474379	solute carrier family 25 member 3 [Source:NCBI gene (formerly Entrezgene);Acc:417924]
ENSGALG00010010599	F2RL1	0.867554	0.0046131	F2R like trypsin receptor 1 [Source:NCBI gene (formerly Entrezgene);Acc:427213]
ENSGALG00010010604	HIVEP1	0.811238	5.66e-07	HIVEP zinc finger 1 [Source:HGNC Symbol;Acc:HGNC:4920]
ENSGALG00010010605	NUF2	2.36029	7.41e-05	NUF2, NDC80 kinetochore complex component [Source:NCBI gene (formerly Entrezgene);Acc:395135]
ENSGALG00010010614	IKBIP	0.741229	0.0360614	IKBKB interacting protein [Source:HGNC Symbol;Acc:HGNC:26430]
ENSGALG00010010618	APAF1	1.47975	1.87e-07	apoptotic peptidase activating factor 1 [Source:HGNC Symbol;Acc:HGNC:576]
ENSGALG00010010620	ANKRD54	-0.753159	0.00887743	ankyrin repeat domain 54 [Source:HGNC Symbol;Acc:HGNC:25185]
ENSGALG00010010638	ACVR1C	-1.91191	0.000886694	activin A receptor type 1C [Source:HGNC Symbol;Acc:HGNC:18123]
ENSGALG00010010648	CENPM	2.44658	0.000170723	centromere protein M [Source:NCBI gene (formerly Entrezgene);Acc:417982]
ENSGALG00010010657	TMEM170B	1.04001	0.0164511	transmembrane protein 170B [Source:HGNC Symbol;Acc:HGNC:34244]
ENSGALG00010010663	EFR3B	1.69969	0.000381208	EFR3 homolog B [Source:HGNC Symbol;Acc:HGNC:29155]
ENSGALG00010010666	C12orf75	1.24404	0.000559202	XP_037246213.1 overexpressed in colon carcinoma 1 protein isoform X3 [Falco rusticolus]
ENSGALG00010010672	TNFRSF13C	3.20163	0.00113158	TNF receptor superfamily member 13C [Source:NCBI gene (formerly Entrezgene);Acc:417983]
ENSGALG00010010685	STIM2	0.748814	0.00267651	stromal interaction molecule 2 [Source:HGNC Symbol;Acc:HGNC:19205]
ENSGALG00010010688	IQGAP2	2.0378	2.48e-06	IQ motif containing GTPase activating protein 2 [Source:NCBI gene (formerly Entrezgene);Acc:427211]
ENSGALG00010010690	MTPN	1.48831	6.5e-05	myotrophin [Source:NCBI gene (formerly Entrezgene);Acc:395702]
ENSGALG00010010693	KCNMB1	2.85676	2.24e-06	potassium calcium-activated channel subfamily M regulatory beta subunit 1 [Source:NCBI gene (formerly Entrezgene);Acc:395301]
ENSGALG00010010698	GPRIN2	1.69089	0.000888575	G protein regulated inducer of neurite outgrowth 2 [Source:NCBI gene (formerly Entrezgene);Acc:395648]
ENSGALG00010010724	ADCY3	-1.05638	0.00406991	adenylate cyclase 3 [Source:HGNC Symbol;Acc:HGNC:234]
ENSGALG00010010733	GFM2	-0.651955	0.00429299	GTP dependent ribosome recycling factor mitochondrial 2 [Source:HGNC Symbol;Acc:HGNC:29682]
ENSGALG00010010742	LCP2	2.00588	1.37e-06	lymphocyte cytosolic protein 2 [Source:NCBI gene (formerly Entrezgene);Acc:395438]
ENSGALG00010010756	CENPL	2.23032	2.29e-05	centromere protein L [Source:NCBI gene (formerly Entrezgene);Acc:426563]
ENSGALG00010010760	FOXI1	2.33846	6.98e-06	forkhead box I1 [Source:HGNC Symbol;Acc:HGNC:3815]
ENSGALG00010010766	CENPO	1.80324	0.00476237	centromere protein O [Source:NCBI gene (formerly Entrezgene);Acc:422014]
ENSGALG00010010768	TIMM23B	-0.61083	0.00466661	XP_040530896.1 mitochondrial import inner membrane translocase subunit Tim23 [Gallus gallus]
ENSGALG00010010769	HEXB	1.27848	7.35e-06	hexosaminidase subunit beta [Source:HGNC Symbol;Acc:HGNC:4879]
ENSGALG00010010776	GCAT	-0.995805	0.0254561	glycine C-acetyltransferase [Source:HGNC Symbol;Acc:HGNC:4188]
ENSGALG00010010779	DOCK2	2.21636	1.62e-07	dedicator of cytokinesis 2 [Source:HGNC Symbol;Acc:HGNC:2988]
ENSGALG00010010791	H1F0	-1.30196	0.00142552	H1 histone family, member 0 [Source:NCBI gene (formerly Entrezgene);Acc:693250]
ENSGALG00010010800	BICRA	0.834211	0.000712313	BRD4 interacting chromatin remodeling complex associated protein [Source:HGNC Symbol;Acc:HGNC:4332]
ENSGALG00010010806	INSYN2B	-0.990511	0.022189	inhibitory synaptic factor family member 2B [Source:HGNC Symbol;Acc:HGNC:37271]
ENSGALG00010010813	EHD2	-0.689832	0.0362456	EH domain containing 2 [Source:HGNC Symbol;Acc:HGNC:3243]
ENSGALG00010010825	MAK	-0.879808	0.0074102	male germ cell associated kinase [Source:HGNC Symbol;Acc:HGNC:6816]
ENSGALG00010010828	SPDL1	0.68793	0.0136141	spindle apparatus coiled-coil protein 1 [Source:HGNC Symbol;Acc:HGNC:26010]
ENSGALG00010010837	RBPJ	1.12377	0.000157006	recombination signal binding protein for immunoglobulin kappa J region [Source:HGNC Symbol;Acc:HGNC:5724]
ENSGALG00010010859	STK35	1.66675	0.0101423	NP_001026549.1 serine/threonine-protein kinase 35-like [Gallus gallus]
ENSGALG00010010867	QSOX1	1.14025	3.62e-05	quiescin Q6 sulfhydryl oxidase 1 [Source:NCBI gene (formerly Entrezgene);Acc:373914]
ENSGALG00010010868	SLC39A10	1.22516	0.000330597	solute carrier family 39 member 10 [Source:HGNC Symbol;Acc:HGNC:20861]
ENSGALG00010010871	GCNT2	2.70892	0.0256248	glucosaminyl (N-acetyl) transferase 2 (I blood group) [Source:HGNC Symbol;Acc:HGNC:4204]
ENSGALG00010010874	--	2.14687	1.93e-08	XP_040519591.1 CD83 antigen [Gallus gallus]
ENSGALG00010010876	POLR2K	-0.758027	0.00551831	XP_033789034.1 DNA-directed RNA polymerases I, II, and III subunit RPABC4 [Geotrypetes seraphini]
ENSGALG00010010880	ELP3	-0.603942	0.00541257	elongator acetyltransferase complex subunit 3 [Source:NCBI gene (formerly Entrezgene);Acc:422021]
ENSGALG00010010888	GNPAT	-0.785264	0.000493627	glyceronephosphate O-acyltransferase [Source:HGNC Symbol;Acc:HGNC:4416]
ENSGALG00010010889	CCL19	2.57617	5.06e-05	C-C motif chemokine ligand 19 [Source:NCBI gene (formerly Entrezgene);Acc:427406]
ENSGALG00010010893	CCL21	3.13131	0.000548346	C-C motif chemokine ligand 21 [Source:HGNC Symbol;Acc:HGNC:10620]
ENSGALG00010010894	SPAG1	1.01092	0.00753619	sperm associated antigen 1 [Source:HGNC Symbol;Acc:HGNC:11212]
ENSGALG00010010906	ATP6V1C1	0.593587	0.0364918	ATPase H+ transporting V1 subunit C1 [Source:HGNC Symbol;Acc:HGNC:856]
ENSGALG00010010908	STK17B	1.58349	8.46e-07	serine/threonine kinase 17b [Source:NCBI gene (formerly Entrezgene);Acc:424049]
ENSGALG00010010909	SLIT3	0.871591	0.043558	slit guidance ligand 3 [Source:NCBI gene (formerly Entrezgene);Acc:374173]
ENSGALG00010010911	ADAP1	0.993912	0.0314667	XP_015143955.1 arf-GAP with dual PH domain-containing protein 1 isoform X1 [Gallus gallus]
ENSGALG00010010924	ADAMTSL2	1.34092	0.00938499	XP_025008993.2 ADAMTS-like protein 2 isoform X1 [Gallus gallus]
ENSGALG00010010932	GHITM	-0.996194	1.33e-16	growth hormone inducible transmembrane protein [Source:NCBI gene (formerly Entrezgene);Acc:423621]
ENSGALG00010010935	LGALS1A	2.28732	2.28e-06	galectin 1A [Source:NCBI gene (formerly Entrezgene);Acc:396491]
ENSGALG00010010945	PI4K2B	0.874195	0.00494476	phosphatidylinositol 4-kinase type 2 beta [Source:NCBI gene (formerly Entrezgene);Acc:422807]
ENSGALG00010010952	HSPA12A	1.81424	0.00477978	XP_015144761.3 eye-globin isoform X1 [Gallus gallus]
ENSGALG00010010957	ZMAT2	-0.651606	0.00117929	zinc finger matrin-type 2 [Source:NCBI gene (formerly Entrezgene);Acc:427602]
ENSGALG00010010962	ANKDD1B	1.32238	0.00146465	ankyrin repeat and death domain containing 1B [Source:HGNC Symbol;Acc:HGNC:32525]
ENSGALG00010010963	TSPAN14	0.871989	0.00136859	tetraspanin 14 [Source:NCBI gene (formerly Entrezgene);Acc:423624]
ENSGALG00010010967	PRXL2A	-1.24143	0.000367827	peroxiredoxin like 2A [Source:NCBI gene (formerly Entrezgene);Acc:423625]
ENSGALG00010010970	TPM2	-1.5809	6.3e-07	tropomyosin 2 [Source:NCBI gene (formerly Entrezgene);Acc:396430]
ENSGALG00010010971	LCORL	0.592522	0.0134689	ligand dependent nuclear receptor corepressor like [Source:NCBI gene (formerly Entrezgene);Acc:422820]
ENSGALG00010010973	PGAP1	1.57678	1.8e-06	post-GPI attachment to proteins inositol deacylase 1 [Source:HGNC Symbol;Acc:HGNC:25712]
ENSGALG00010010974	NCAPG	2.24586	6.31e-06	non-SMC condensin I complex subunit G [Source:HGNC Symbol;Acc:HGNC:24304]
ENSGALG00010010982	ZBTB21	1.06633	8.7e-06	zinc finger and BTB domain containing 21 [Source:HGNC Symbol;Acc:HGNC:13083]
ENSGALG00010010988	ANKRD44	1.4808	1.08e-07	ankyrin repeat domain 44 [Source:NCBI gene (formerly Entrezgene);Acc:424055]
ENSGALG00010010992	PCDHA6	1.58359	0.000454115	protocadherin alpha 7 [Source:NCBI gene (formerly Entrezgene);Acc:497217]
ENSGALG00010010998	SOAT1	1.11018	3.02e-05	sterol O-acyltransferase 1 [Source:HGNC Symbol;Acc:HGNC:11177]
ENSGALG00010011001	ANGPT1	2.63216	7.07e-06	angiopoietin 1 [Source:NCBI gene (formerly Entrezgene);Acc:395129]
ENSGALG00010011004	UMODL1	3.16627	0.00131825	uromodulin like 1 [Source:HGNC Symbol;Acc:HGNC:12560]
ENSGALG00010011006	TMEM64	0.669987	0.00241824	transmembrane protein 64 [Source:HGNC Symbol;Acc:HGNC:25441]
ENSGALG00010011013	--	-0.761809	0.0279294	XP_040524291.1 uncharacterized protein LOC417962 isoform X2 [Gallus gallus]
ENSGALG00010011027	FAM234B	-0.607752	0.000309337	family with sequence similarity 234 member B [Source:NCBI gene (formerly Entrezgene);Acc:417963]
ENSGALG00010011029	HMGCR	0.682575	0.00040963	3-hydroxy-3-methylglutaryl-CoA reductase [Source:NCBI gene (formerly Entrezgene);Acc:395145]
ENSGALG00010011049	ABL2	-1.08737	3.63e-05	ABL proto-oncogene 2, non-receptor tyrosine kinase [Source:HGNC Symbol;Acc:HGNC:77]
ENSGALG00010011055	TOR3A	-0.622112	0.0111097	torsin family 3 member A [Source:HGNC Symbol;Acc:HGNC:11997]
ENSGALG00010011077	RASGEF1A	1.36355	6.72e-05	RasGEF domain family member 1A [Source:HGNC Symbol;Acc:HGNC:24246]
ENSGALG00010011080	EMP1	1.52943	0.000410696	epithelial membrane protein 1 [Source:NCBI gene (formerly Entrezgene);Acc:417964]
ENSGALG00010011096	LDB2	-0.773607	0.00102106	LIM domain binding 2 [Source:NCBI gene (formerly Entrezgene);Acc:395631]
ENSGALG00010011104	ABCG1	1.96376	7.06e-06	ATP binding cassette subfamily G member 1 [Source:HGNC Symbol;Acc:HGNC:73]
ENSGALG00010011126	ATXN1	0.95757	4.26e-08	ataxin 1 [Source:HGNC Symbol;Acc:HGNC:10548]
ENSGALG00010011128	GCNT4	0.808683	1.36e-05	glucosaminyl (N-acetyl) transferase 4 [Source:HGNC Symbol;Acc:HGNC:17973]
ENSGALG00010011131	RET	-1.33123	0.00224353	ret proto-onco [Source:NCBI gene (formerly Entrezgene);Acc:396107]
ENSGALG00010011133	CDC37L1	-0.781682	7e-06	cell division cycle 37 like 1 [Source:HGNC Symbol;Acc:HGNC:17179]
ENSGALG00010011139	UBASH3A	1.52796	6.63e-06	ubiquitin associated and SH3 domain containing A [Source:NCBI gene (formerly Entrezgene);Acc:418535]
ENSGALG00010011150	FGD4	0.890232	0.000353824	FYVE, RhoGEF and PH domain containing 4 [Source:HGNC Symbol;Acc:HGNC:19125]
ENSGALG00010011161	RABGAP1L	0.628207	0.0120167	RAB GTPase activating protein 1 like [Source:HGNC Symbol;Acc:HGNC:24663]
ENSGALG00010011166	SOX7	-1.10869	0.00352833	SRY-box transcription factor 7 [Source:HGNC Symbol;Acc:HGNC:18196]
ENSGALG00010011170	RBM24	-1.01435	1.95e-05	RNA binding motif protein 24 [Source:NCBI gene (formerly Entrezgene);Acc:420846]
ENSGALG00010011175	GPR52	1.12041	0.0193698	G protein-coupled receptor 52 [Source:HGNC Symbol;Acc:HGNC:4508]
ENSGALG00010011184	FAM8A1	-0.629651	0.00291984	family with sequence similarity 8 member A1 [Source:NCBI gene (formerly Entrezgene);Acc:771369]
ENSGALG00010011231	PLBD1	1.47561	7.24e-06	phospholipase B domain containing 1 [Source:HGNC Symbol;Acc:HGNC:26215]
ENSGALG00010011250	RESF1	0.609666	0.0207156	XP_416367.4 retroelement silencing factor 1 isoform X1 [Gallus gallus]
ENSGALG00010011280	FAM199X	0.621941	0.00155171	family with sequence similarity 199, X-linked [Source:HGNC Symbol;Acc:HGNC:25195]
ENSGALG00010011282	CRY1	-1.10658	9.67e-08	cryptochrome circadian regulator 1 [Source:NCBI gene (formerly Entrezgene);Acc:374093]
ENSGALG00010011283	LONRF3	-0.587995	0.000161482	LON peptidase N-terminal domain and ring finger 3 [Source:HGNC Symbol;Acc:HGNC:21152]
ENSGALG00010011308	SPIC	3.9584	0.000737744	Spi-C transcription factor [Source:HGNC Symbol;Acc:HGNC:29549]
ENSGALG00010011311	DOCK8	1.77247	8e-07	dedicator of cytokinesis 8 [Source:HGNC Symbol;Acc:HGNC:19191]
ENSGALG00010011316	PARPBP	2.47604	0.00011962	PARP1 binding protein [Source:NCBI gene (formerly Entrezgene);Acc:418092]
ENSGALG00010011317	BLK	1.12667	1.63e-07	BLK proto-oncogene, Src family tyrosine kinase [Source:HGNC Symbol;Acc:HGNC:1057]
ENSGALG00010011348	SLC22A23	-1.38411	5.47e-07	solute carrier family 22 member 23 [Source:HGNC Symbol;Acc:HGNC:21106]
ENSGALG00010011363	FDFT1	-0.659431	0.0235073	farnesyl-diphosphate farnesyltransferase 1 [Source:NCBI gene (formerly Entrezgene);Acc:422038]
ENSGALG00010011371	Cryzl2	1.05909	4.17e-05	XP_422273.4 quinone oxidoreductase-like protein 2 [Gallus gallus]
ENSGALG00010011377	SEC16B	1.60289	0.0338677	SEC16 homolog B, endoplasmic reticulum export factor [Source:NCBI gene (formerly Entrezgene);Acc:424431]
ENSGALG00010011386	CTSB	1.78438	3.24e-06	cathepsin B [Source:NCBI gene (formerly Entrezgene);Acc:396329]
ENSGALG00010011388	GPR50	-0.853602	0.000302795	G protein-coupled receptor 50 [Source:NCBI gene (formerly Entrezgene);Acc:396318]
ENSGALG00010011399	JAKMIP2	1.39866	4.88e-05	janus kinase and microtubule interacting protein 1 [Source:HGNC Symbol;Acc:HGNC:26460]
ENSGALG00010011400	BPHL	-1.13858	0.000156201	biphenyl hydrolase like [Source:HGNC Symbol;Acc:HGNC:1094]
ENSGALG00010011407	CEP290	0.926027	0.0168519	centrosomal protein 290 [Source:HGNC Symbol;Acc:HGNC:29021]
ENSGALG00010011413	ZBTB37	-0.692485	0.0108836	zinc finger and BTB domain containing 37 [Source:HGNC Symbol;Acc:HGNC:28365]
ENSGALG00010011414	PABPC1	0.677276	0.002063	poly(A) binding protein cytoplasmic 1 [Source:NCBI gene (formerly Entrezgene);Acc:430997]
ENSGALG00010011418	RIPK1	1.19634	0.000315207	receptor interacting serine/threonine kinase 1 [Source:NCBI gene (formerly Entrezgene);Acc:378921]
ENSGALG00010011424	ACADL	-0.693148	0.000281098	acyl-CoA dehydrogenase, long chain [Source:NCBI gene (formerly Entrezgene);Acc:424005]
ENSGALG00010011431	DRAM1	2.4151	7.22e-05	DNA damage regulated autophagy modulator 1 [Source:HGNC Symbol;Acc:HGNC:25645]
ENSGALG00010011434	NPL	0.809337	0.000524355	N-acetylneuraminate pyruvate lyase [Source:NCBI gene (formerly Entrezgene);Acc:429074]
ENSGALG00010011438	Hebp2	-1.78197	3.77e-08	XP_422283.6 heme-binding protein 2 [Gallus gallus]
ENSGALG00010011452	KITLG	-0.910515	0.00346586	KIT ligand [Source:NCBI gene (formerly Entrezgene);Acc:396028]
ENSGALG00010011456	KIAA1328	0.867875	8.57e-05	KIAA1328 [Source:NCBI gene (formerly Entrezgene);Acc:426890]
ENSGALG00010011461	IRF4	3.23148	0.00023124	interferon regulatory factor 4 [Source:NCBI gene (formerly Entrezgene);Acc:374179]
ENSGALG00010011464	FANCG	1.07403	0.000598469	Fanconi anemia complementation group G [Source:NCBI gene (formerly Entrezgene);Acc:378893]
ENSGALG00010011482	DMRT2	-1.5923	0.00159825	doublesex and mab-3 related transcription factor 2 [Source:HGNC Symbol;Acc:HGNC:2935]
ENSGALG00010011484	CHPT1	0.640342	0.0017365	choline phosphotransferase 1 [Source:NCBI gene (formerly Entrezgene);Acc:418098]
ENSGALG00010011487	MAN2B2	0.969593	0.000436158	mannosidase alpha class 2B member 2 [Source:HGNC Symbol;Acc:HGNC:29623]
ENSGALG00010011497	CPQ	0.962159	0.0038861	carboxypeptidase Q [Source:NCBI gene (formerly Entrezgene);Acc:420238]
ENSGALG00010011503	NCF2	3.49861	0.00034799	neutrophil cytosolic factor 2 [Source:HGNC Symbol;Acc:HGNC:7661]
ENSGALG00010011510	--	0.916937	0.00510498	XP_014810274.1 PREDICTED: uncharacterized protein LOC106895380 [Calidris pugnax]
ENSGALG00010011530	ARPC5	1.28977	1.93e-05	actin related protein 2/3 complex subunit 5 [Source:NCBI gene (formerly Entrezgene);Acc:429075]
ENSGALG00010011533	MAOB	1.88235	0.000246203	XP_040515482.1 amine oxidase [flavin-containing] B [Gallus gallus]
ENSGALG00010011538	--	2.03955	2.5e-05	XP_424499.4 phospholipase A2 inhibitor and Ly6/PLAUR domain-containing protein [Gallus gallus]
ENSGALG00010011539	LANCL1	-0.609608	0.00159201	LanC like 1 [Source:NCBI gene (formerly Entrezgene);Acc:424006]
ENSGALG00010011548	F2rl2	2.97932	6.51e-05	XP_004944817.3 proteinase-activated receptor 2 [Gallus gallus]
ENSGALG00010011549	KIAA0232	-0.685846	3e-05	KIAA0232 [Source:HGNC Symbol;Acc:HGNC:28992]
ENSGALG00010011551	GMDS	0.65695	0.00793433	GDP-mannose 4,6-dehydratase [Source:HGNC Symbol;Acc:HGNC:4369]
ENSGALG00010011555	ZSWIM6	0.593937	0.0214901	XP_025000378.1 zinc finger SWIM domain-containing protein 6 isoform X1 [Gallus gallus]
ENSGALG00010011558	MYBPC1	-1.68478	0.00162928	myosin binding protein C1 [Source:HGNC Symbol;Acc:HGNC:7549]
ENSGALG00010011574	GAS2L3	1.07678	0.00649127	growth arrest specific 2 like 3 [Source:NCBI gene (formerly Entrezgene);Acc:417931]
ENSGALG00010011577	--	0.83672	0.0163947	AAC60280.1 unknown [Gallus gallus]
ENSGALG00010011578	MYLK4	-1.10458	0.00113783	myosin light chain kinase family member 4 [Source:HGNC Symbol;Acc:HGNC:27972]
ENSGALG00010011586	MAP3K7CL	-1.09735	0.00469375	XP_025000699.1 MAP3K7 C-terminal-like protein isoform X1 [Gallus gallus]
ENSGALG00010011597	TBC1D14	0.628528	0.00196265	TBC1 domain family member 14 [Source:NCBI gene (formerly Entrezgene);Acc:422862]
ENSGALG00010011605	APPL2	0.958883	1.85e-05	adaptor protein, phosphotyrosine interacting with PH domain and leucine zipper 2 [Source:HGNC Symbol;Acc:HGNC:18242]
ENSGALG00010011619	PCDH1	-1.09316	0.0034427	protocadherin 1 [Source:NCBI gene (formerly Entrezgene);Acc:416194]
ENSGALG00010011622	BACH1	0.877609	0.0221952	BTB domain and CNC homolog 1 [Source:HGNC Symbol;Acc:HGNC:935]
ENSGALG00010011625	ERBB4	-0.875944	0.0132727	erb-b2 receptor tyrosine kinase 4 [Source:NCBI gene (formerly Entrezgene);Acc:395671]
ENSGALG00010011626	SERPINB1	2.38791	2.34e-08	serpin family B member 1 [Source:HGNC Symbol;Acc:HGNC:3311]
ENSGALG00010011628	MATN2	-0.933472	0.00460805	matrilin 2 [Source:HGNC Symbol;Acc:HGNC:6908]
ENSGALG00010011634	AVD	2.67216	0.00870189	avidin [Source:NCBI gene (formerly Entrezgene);Acc:396260]
ENSGALG00010011635	PCDH12	-0.689556	0.0315879	protocadherin 12 [Source:HGNC Symbol;Acc:HGNC:8657]
ENSGALG00010011636	GRIK1	-0.968375	0.00221975	glutamate ionotropic receptor kainate type subunit 1 [Source:HGNC Symbol;Acc:HGNC:4579]
ENSGALG00010011638	GRPEL1	-0.657071	0.00194165	GrpE like 1, mitochondrial [Source:NCBI gene (formerly Entrezgene);Acc:422865]
ENSGALG00010011643	C8H1ORF21	-0.76648	0.00115228	chromosome 1 open reading frame 21 [Source:HGNC Symbol;Acc:HGNC:15494]
ENSGALG00010011657	ALDH1L2	-1.17448	4.04e-11	aldehyde dehydrogenase 1 family member L2 [Source:HGNC Symbol;Acc:HGNC:26777]
ENSGALG00010011658	TENM1	-1.85564	0.0028261	teneurin transmembrane protein 1 [Source:NCBI gene (formerly Entrezgene);Acc:395668]
ENSGALG00010011659	CD14	1.33236	0.000939152	CD14 molecule [Source:NCBI gene (formerly Entrezgene);Acc:100194427]
ENSGALG00010011667	--	-0.904673	0.0208937	XP_014810274.1 PREDICTED: uncharacterized protein LOC106895380 [Calidris pugnax]
ENSGALG00010011671	SLC41A2	1.20951	2.77e-06	solute carrier family 41 member 2 [Source:NCBI gene (formerly Entrezgene);Acc:427913]
ENSGALG00010011674	SERPINB10	2.47954	0.00267506	XP_418982.2 serpin B10 [Gallus gallus]
ENSGALG00010011677	EDEM3	1.35263	6.6e-05	ER degradation enhancing alpha-mannosidase like protein 3 [Source:HGNC Symbol;Acc:HGNC:16787]
ENSGALG00010011681	MAP1B	0.966698	0.000751575	microtubule associated protein 1B [Source:HGNC Symbol;Acc:HGNC:6836]
ENSGALG00010011682	USP15	-0.617419	0.00295817	ubiquitin specific peptidase 15 [Source:NCBI gene (formerly Entrezgene);Acc:395644]
ENSGALG00010011696	ZFC3H1	0.667433	0.00346887	zinc finger C3H1-type containing [Source:HGNC Symbol;Acc:HGNC:28328]
ENSGALG00010011699	TIAM1	1.26412	3.5e-08	TIAM Rac1 associated GEF 1 [Source:HGNC Symbol;Acc:HGNC:11805]
ENSGALG00010011703	YWHAZ	0.77616	0.00152476	tyrosine 3-monooxygenase/tryptophan 5-monooxygenase activation protein zeta [Source:NCBI gene (formerly Entrezgene);Acc:425619]
ENSGALG00010011720	IKZF2	1.19186	0.000329707	IKAROS family zinc finger 2 [Source:NCBI gene (formerly Entrezgene);Acc:395309]
ENSGALG00010011723	SPRY3	-0.798093	0.00572008	sprouty RTK signaling antagonist 3 [Source:NCBI gene (formerly Entrezgene);Acc:428712]
ENSGALG00010011745	AFAP1L1	-0.612622	0.0331019	actin filament associated protein 1 like 1 [Source:HGNC Symbol;Acc:HGNC:26714]
ENSGALG00010011746	SOD1	-0.658422	0.00212358	superoxide dismutase 1, soluble [Source:NCBI gene (formerly Entrezgene);Acc:395938]
ENSGALG00010011754	IL17B	-1.29665	8.31e-05	interleukin 17B [Source:HGNC Symbol;Acc:HGNC:5982]
ENSGALG00010011776	IL17RA	1.17922	8.5e-05	interleukin 17 receptor A [Source:NCBI gene (formerly Entrezgene);Acc:418158]
ENSGALG00010011789	TXNRD1	1.60934	0.00148332	thioredoxin reductase 1 [Source:NCBI gene (formerly Entrezgene);Acc:418082]
ENSGALG00010011792	HDHD5	-0.637895	0.0226415	haloacid dehalogenase like hydrolase domain containing 5 [Source:HGNC Symbol;Acc:HGNC:1843]
ENSGALG00010011793	TLN1	0.885418	5.38e-06	talin 1 [Source:NCBI gene (formerly Entrezgene);Acc:395194]
ENSGALG00010011810	FGFR4	-0.964506	0.00247918	fibroblast growth factor receptor 4 [Source:HGNC Symbol;Acc:HGNC:3691]
ENSGALG00010011837	VLDLR	-0.597063	0.0165382	very low density lipoprotein receptor [Source:NCBI gene (formerly Entrezgene);Acc:396154]
ENSGALG00010011859	NTN4	-0.886897	0.00352431	netrin 4 [Source:HGNC Symbol;Acc:HGNC:13658]
ENSGALG00010011887	PGM5	-0.890572	0.000475165	phosphoglucomutase 5 [Source:HGNC Symbol;Acc:HGNC:8908]
ENSGALG00010011888	CAND1	0.794578	0.000449536	cullin associated and neddylation dissociated 1 [Source:HGNC Symbol;Acc:HGNC:30688]
ENSGALG00010011896	SIK1	-1.23496	0.00101692	salt inducible kinase 1 [Source:NCBI gene (formerly Entrezgene);Acc:395417]
ENSGALG00010011898	RRAGA	-0.740505	0.00272263	Ras related GTP binding B [Source:HGNC Symbol;Acc:HGNC:19901]
ENSGALG00010011903	LTA4H	1.01462	9.5e-05	leukotriene A4 hydrolase [Source:NCBI gene (formerly Entrezgene);Acc:417918]
ENSGALG00010011904	KIF24	2.15016	0.000179978	kinesin family member 24 [Source:HGNC Symbol;Acc:HGNC:19916]
ENSGALG00010011907	BIK	1.53779	0.00245945	BCL2 interacting killer [Source:NCBI gene (formerly Entrezgene);Acc:776149]
ENSGALG00010011908	DTNB	0.726052	0.00448447	XP_042743562.1 dystrobrevin beta isoform X1 [Lagopus leucura]
ENSGALG00010011913	CXXC5	-0.987905	0.000206396	CXXC finger protein 5 [Source:HGNC Symbol;Acc:HGNC:26943]
ENSGALG00010011923	BARD1	1.98028	1.56e-05	BRCA1 associated RING domain 1 [Source:NCBI gene (formerly Entrezgene);Acc:424010]
ENSGALG00010011926	DYRK2	-0.86798	0.00213589	dual specificity tyrosine phosphorylation regulated kinase 2 [Source:NCBI gene (formerly Entrezgene);Acc:427864]
ENSGALG00010011929	ELK3	0.752894	0.00375145	ELK3, ETS transcription factor [Source:NCBI gene (formerly Entrezgene);Acc:417919]
ENSGALG00010011930	TSPO	0.820211	0.000456093	translocator protein [Source:NCBI gene (formerly Entrezgene);Acc:418226]
ENSGALG00010011932	VAV3	1.60902	4.53e-09	vav 3 guanine nucleotide exchange factor [Source:NCBI gene (formerly Entrezgene);Acc:373939]
ENSGALG00010011933	IFNG	2.6024	0.0110457	interferon gamma [Source:NCBI gene (formerly Entrezgene);Acc:396054]
ENSGALG00010011935	ST8SIA4	1.78833	6.17e-07	ST8 alpha-N-acetyl-neuraminide alpha-2,8-sialyltransferase 4 [Source:NCBI gene (formerly Entrezgene);Acc:374155]
ENSGALG00010011936	CKAP4	1.12338	0.00153099	cytoskeleton associated protein 4 [Source:HGNC Symbol;Acc:HGNC:16991]
ENSGALG00010011947	THAP1	-0.844056	0.000373627	THAP domain containing 1 [Source:HGNC Symbol;Acc:HGNC:20856]
ENSGALG00010011950	PDXK	1.31829	0.000565444	pyridoxal (pyridoxine, vitamin B6) kinase [Source:NCBI gene (formerly Entrezgene);Acc:418549]
ENSGALG00010011957	KIAA1161	-1.03306	0.0034211	XP_025000694.1 myogenesis-regulating glycosidase [Gallus gallus]
ENSGALG00010011965	ATIC	0.64912	3.37e-06	5-aminoimidazole-4-carboxamide ribonucleotide formyltransferase/IMP cyclohydrolase [Source:NCBI gene (formerly Entrezgene);Acc:396091]
ENSGALG00010011966	SLC25A24	0.692307	0.00547222	solute carrier family 25 member 24 [Source:HGNC Symbol;Acc:HGNC:20662]
ENSGALG00010011967	MTMR9	-1.06525	0.0442637	myotubularin related protein 9 [Source:NCBI gene (formerly Entrezgene);Acc:422033]
ENSGALG00010011968	--	-0.879638	0.010055	XP_004937158.2 uncharacterized protein LOC427400 isoform X2 [Gallus gallus]
ENSGALG00010011976	TNFRSF11A	0.671774	0.00257631	TNF receptor superfamily member 11a [Source:HGNC Symbol;Acc:HGNC:11908]
ENSGALG00010011977	GATD3A	-0.669353	0.0011423	glutamine amidotransferase like class 1 domain containing 3A [Source:NCBI gene (formerly Entrezgene);Acc:418552]
ENSGALG00010011981	SCUBE1	-1.20841	0.00131262	signal peptide, CUB domain and EGF like domain containing 1 [Source:HGNC Symbol;Acc:HGNC:13441]
ENSGALG00010011982	STK3	0.662734	0.00114118	serine/threonine kinase 3 [Source:NCBI gene (formerly Entrezgene);Acc:425375]
ENSGALG00010011983	LYZ	4.95611	5.59e-07	lysozyme (renal amyloidosis) [Source:NCBI gene (formerly Entrezgene);Acc:396218]
ENSGALG00010011984	FN1	1.35928	0.000261645	fibronectin 1 [Source:NCBI gene (formerly Entrezgene);Acc:396133]
ENSGALG00010011987	H2B-I	1.14821	1.25e-05	XP_003768757.1 histone H2B type 2-E [Sarcophilus harrisii]
ENSGALG00010011989	HIST1H110	0.89372	6.53e-06	histone cluster 1, H1.10 (similar to human histone cluster 1, class H1s) [Source:NCBI gene (formerly Entrezgene);Acc:417948]
ENSGALG00010011997	DENND5B	1.19665	0.000349496	DENN domain containing 5B [Source:HGNC Symbol;Acc:HGNC:28338]
ENSGALG00010012001	EEIG2	1.13003	2.73e-06	family with sequence similarity 102 member B [Source:HGNC Symbol;Acc:HGNC:27637]
ENSGALG00010012019	MYORG	-0.978254	0.00437585	XP_015132933.2 myogenesis-regulating glycosidase isoform X2 [Gallus gallus]
ENSGALG00010012031	GRK6	0.901546	1.77e-05	G protein-coupled receptor kinase 6 [Source:HGNC Symbol;Acc:HGNC:4545]
ENSGALG00010012041	ICOSLG	1.18484	1.05e-05	inducible T-cell costimulator ligand [Source:NCBI gene (formerly Entrezgene);Acc:395968]
ENSGALG00010012049	IFNAR1	1.39767	9.69e-05	interferon alpha and beta receptor subunit 1 [Source:NCBI gene (formerly Entrezgene);Acc:395665]
ENSGALG00010012052	KLF10	-0.738479	0.00439409	Kruppel like factor 10 [Source:HGNC Symbol;Acc:HGNC:11810]
ENSGALG00010012054	FAM60A	1.50653	0.000169307	family with sequence similarity 60 member A [Source:NCBI gene (formerly Entrezgene);Acc:418140]
ENSGALG00010012055	kdrl	-1.12721	3.59e-05	XP_420292.5 vascular endothelial growth factor receptor kdr-like isoform X2 [Gallus gallus]
ENSGALG00010012059	ARHGDIB	1.08427	0.000294906	Rho GDP dissociation inhibitor beta [Source:NCBI gene (formerly Entrezgene);Acc:417941]
ENSGALG00010012060	KCMF1	-0.665873	0.000422019	XP_001233572.2 E3 ubiquitin-protein ligase KCMF1 [Gallus gallus]
ENSGALG00010012062	HMGA2	1.32927	0.0248071	high mobility group AT-hook 2 [Source:NCBI gene (formerly Entrezgene);Acc:395851]
ENSGALG00010012064	RGS14	1.36213	9.22e-06	regulator of G protein signaling 14 [Source:HGNC Symbol;Acc:HGNC:9996]
ENSGALG00010012066	STXBP3	0.877276	0.00173532	syntaxin binding protein 3 [Source:NCBI gene (formerly Entrezgene);Acc:424341]
ENSGALG00010012074	KIAA0930	0.694901	0.000240529	KIAA0930 [Source:HGNC Symbol;Acc:HGNC:1314]
ENSGALG00010012078	TMBIM4	0.605494	0.003277	transmembrane BAX inhibitor motif containing 4 [Source:HGNC Symbol;Acc:HGNC:24257]
ENSGALG00010012090	HELB	1.08467	5.97e-06	DNA helicase B [Source:HGNC Symbol;Acc:HGNC:17196]
ENSGALG00010012097	GART	-0.750122	0.0242584	phosphoribosylglycinamide formyltransferase, phosphoribosylglycinamide synthetase, phosphoribosylaminoimidazole synthetase [Source:NCBI gene (formerly Entrezgene);Acc:395315]
ENSGALG00010012101	GPSM2	0.779622	0.000100188	XP_004943147.2 G-protein-signaling modulator 2 isoform X1 [Gallus gallus]
ENSGALG00010012106	TMTC1	-1.1722	5.29e-06	transmembrane O-mannosyltransferase targeting cadherins 1 [Source:HGNC Symbol;Acc:HGNC:24099]
ENSGALG00010012108	PSTPIP2	2.42521	0.000177716	proline-serine-threonine phosphatase interacting protein 2 [Source:HGNC Symbol;Acc:HGNC:9581]
ENSGALG00010012110	FCHO2	0.814884	0.00349662	FCH and mu domain containing endocytic adaptor 2 [Source:HGNC Symbol;Acc:HGNC:25180]
ENSGALG00010012121	SREK1	0.691081	0.00814963	splicing regulatory glutamic acid and lysine rich protein 1 [Source:HGNC Symbol;Acc:HGNC:17882]
ENSGALG00010012122	GRIP1	1.55905	0.0276022	glutamate receptor interacting protein 1 [Source:HGNC Symbol;Acc:HGNC:18708]
ENSGALG00010012123	RASL11AL	0.695077	0.0294697	XP_003208443.1 ras-like protein family member 11A-like [Meleagris gallopavo]
ENSGALG00010012133	RAB3IP	-1.17873	0.000533	RAB3A interacting protein [Source:HGNC Symbol;Acc:HGNC:16508]
ENSGALG00010012136	--	1.51525	0.00569397	BAE90565.1 unnamed protein product [Macaca fascicularis]
ENSGALG00010012138	DDX11	1.06677	0.00379072	DEAD/H-box helicase 11 [Source:HGNC Symbol;Acc:HGNC:2736]
ENSGALG00010012145	Exoc1	1.64971	5.35e-06	XP_040555217.1 exocyst complex component 1 [Gallus gallus]
ENSGALG00010012147	ARFGAP3	0.901531	0.0100532	ADP ribosylation factor GTPase activating protein 3 [Source:NCBI gene (formerly Entrezgene);Acc:418224]
ENSGALG00010012149	SFXN1	0.80565	0.0120236	sideroflexin 1 [Source:NCBI gene (formerly Entrezgene);Acc:416221]
ENSGALG00010012157	H2B-I	0.814548	0.01473	XP_040516423.1 histone H2B 1/2/3/4/6-like [Gallus gallus]
ENSGALG00010012169	HIST1H3H	1.16926	0.00374958	histone cluster 1 H3 family member h [Source:NCBI gene (formerly Entrezgene);Acc:100858681]
ENSGALG00010012175	PACSIN2	0.985021	0.0045185	protein kinase C and casein kinase substrate in neurons 2 [Source:NCBI gene (formerly Entrezgene);Acc:395975]
ENSGALG00010012180	DDX59	-0.589228	0.00103572	DEAD-box helicase 59 [Source:HGNC Symbol;Acc:HGNC:25360]
ENSGALG00010012186	KIF20A	2.07992	0.00033928	kinesin family member 20A [Source:NCBI gene (formerly Entrezgene);Acc:416220]
ENSGALG00010012188	ADAMTS6	1.03627	0.00156854	ADAM metallopeptidase with thrombospondin type 1 motif 6 [Source:HGNC Symbol;Acc:HGNC:222]
ENSGALG00010012190	CAST	0.608121	0.0340822	calpastatin [Source:NCBI gene (formerly Entrezgene);Acc:427121]
ENSGALG00010012191	BEST3	-1.03735	0.000721695	bestrophin 3 [Source:NCBI gene (formerly Entrezgene);Acc:417849]
ENSGALG00010012194	Lrrfip1	-0.595485	0.000825954	LRR binding FLII interacting protein 1 [Source:HGNC Symbol;Acc:HGNC:6702]
ENSGALG00010012196	CENPK	1.57575	0.000360594	centromere protein K [Source:NCBI gene (formerly Entrezgene);Acc:427162]
ENSGALG00010012209	KIF14	1.26636	0.000434735	kinesin family member 14 [Source:HGNC Symbol;Acc:HGNC:19181]
ENSGALG00010012215	RAB17	2.94571	0.000131142	RAB17, member RAS oncogene family [Source:HGNC Symbol;Acc:HGNC:16523]
ENSGALG00010012226	SLCO4C1	1.58338	0.00916258	solute carrier organic anion transporter family member 4C1 [Source:HGNC Symbol;Acc:HGNC:23612]
ENSGALG00010012232	PCSK1	2.02556	0.0359458	proprotein convertase subtilisin/kexin type 1 [Source:HGNC Symbol;Acc:HGNC:8743]
ENSGALG00010012240	TRIM14	0.905652	0.00762598	tripartite motif containing 14 [Source:NCBI gene (formerly Entrezgene);Acc:427282]
ENSGALG00010012244	ZNF281	0.752572	0.000916101	XP_040533308.1 zinc finger protein 281 [Gallus gallus]
ENSGALG00010012247	TRIM23	-0.904773	3.2e-06	tripartite motif containing 23 [Source:HGNC Symbol;Acc:HGNC:660]
ENSGALG00010012248	H2AFJ	1.02497	3.16e-05	H2A histone family, member J [Source:NCBI gene (formerly Entrezgene);Acc:417947]
ENSGALG00010012260	MBD2	1.38986	0.00347647	NP_001012403.1 methyl-CpG-binding domain protein 2 [Gallus gallus]
ENSGALG00010012264	MYF5	-0.952509	0.00389279	myogenic factor 5 [Source:NCBI gene (formerly Entrezgene);Acc:395633]
ENSGALG00010012266	HIST1H3H	1.32747	2.11e-06	histone cluster 1 H3 family member h [Source:NCBI gene (formerly Entrezgene);Acc:100858681]
ENSGALG00010012274	B4GALNT3	-1.58497	1.04e-05	beta-1,4-N-acetyl-galactosaminyltransferase 3 [Source:HGNC Symbol;Acc:HGNC:24137]
ENSGALG00010012277	HIST1H3H	1.84711	8.44e-08	histone cluster 1 H3 family member h [Source:NCBI gene (formerly Entrezgene);Acc:100858681]
ENSGALG00010012283	--	2.499	0.0143293	XP_040511601.1 oxalate decarboxylase OxdD isoform X1 [Gallus gallus]
ENSGALG00010012285	FBLN1	0.973641	0.00970375	fibulin 1 [Source:NCBI gene (formerly Entrezgene);Acc:373979]
ENSGALG00010012300	NINJ2	-1.34067	0.00130137	ninjurin 2 [Source:HGNC Symbol;Acc:HGNC:7825]
ENSGALG00010012307	H2AC20	0.984424	0.000102109	XP_017935670.2 LOW QUALITY PROTEIN: histone H2A-IV [Manacus vitellinus]
ENSGALG00010012312	SH3TC2	0.876541	0.00749553	SH3 domain and tetratricopeptide repeats 2 [Source:HGNC Symbol;Acc:HGNC:29427]
ENSGALG00010012322	MYO3A	2.46712	1.91e-05	XP_424992.6 myosin-IIIb [Gallus gallus]
ENSGALG00010012338	HIST1H3H	1.27849	0.00344934	histone cluster 1 H3 family member h [Source:NCBI gene (formerly Entrezgene);Acc:100858681]
ENSGALG00010012343	BCL2L13	-0.865866	4.6e-05	BCL2 like 13 [Source:HGNC Symbol;Acc:HGNC:17164]
ENSGALG00010012346	NLN	0.715691	0.00556122	neurolysin [Source:HGNC Symbol;Acc:HGNC:16058]
ENSGALG00010012350	HIST1H2A4L1	0.760902	0.000853906	histone H2A-IV-like 1 [Source:NCBI gene (formerly Entrezgene);Acc:101749238]
ENSGALG00010012352	PTPRC	1.94886	9.79e-07	protein tyrosine phosphatase, receptor type C [Source:NCBI gene (formerly Entrezgene);Acc:386580]
ENSGALG00010012358	STK10	1.19563	5.37e-05	serine/threonine kinase 10 [Source:NCBI gene (formerly Entrezgene);Acc:416204]
ENSGALG00010012371	ATP6V1G3	1.89603	0.00242748	ATPase H+ transporting V1 subunit G3 [Source:HGNC Symbol;Acc:HGNC:18265]
ENSGALG00010012376	VGLL2	-1.30967	0.00584382	vestigial like family member 2 [Source:NCBI gene (formerly Entrezgene);Acc:421735]
ENSGALG00010012378	RPS19BP1	-0.664511	0.00016413	ribosomal protein S19 binding protein 1 [Source:NCBI gene (formerly Entrezgene);Acc:418011]
ENSGALG00010012382	SH3PXD2B	1.10598	7.72e-05	SH3 and PX domains 2B [Source:HGNC Symbol;Acc:HGNC:29242]
ENSGALG00010012384	NRK	1.31973	1.02e-05	Nik related kinase [Source:NCBI gene (formerly Entrezgene);Acc:422380]
ENSGALG00010012390	MMP16	0.908602	0.0120955	matrix metallopeptidase 16 [Source:NCBI gene (formerly Entrezgene);Acc:396116]
ENSGALG00010012405	MSRB3	-1.13596	0.00038798	methionine sulfoxide reductase B3 [Source:NCBI gene (formerly Entrezgene);Acc:417833]
ENSGALG00010012407	ATF4	-0.607225	0.00854951	activating transcription factor 4 [Source:NCBI gene (formerly Entrezgene);Acc:395693]
ENSGALG00010012414	CMYA5	-1.08689	0.00129012	cardiomyopathy associated 5 [Source:HGNC Symbol;Acc:HGNC:14305]
ENSGALG00010012415	BID	1.24669	4.71e-05	BH3 interacting domain death agonist [Source:NCBI gene (formerly Entrezgene);Acc:395236]
ENSGALG00010012428	CCNE2	2.71138	4.99e-06	cyclin E2 [Source:NCBI gene (formerly Entrezgene);Acc:420231]
ENSGALG00010012429	CXCR7	-0.631304	0.044711	chemokine (C-X-C motif) receptor 7 [Source:NCBI gene (formerly Entrezgene);Acc:428997]
ENSGALG00010012442	CPLX1	3.42243	0.00111799	complexin 1 [Source:HGNC Symbol;Acc:HGNC:2309]
ENSGALG00010012447	COPS8	-0.774633	0.00253878	COP9 signalosome subunit 8 [Source:NCBI gene (formerly Entrezgene);Acc:424020]
ENSGALG00010012466	PDSS2	-0.838586	0.00303537	prenyl (decaprenyl) diphosphate synthase, subunit 2 [Source:NCBI gene (formerly Entrezgene);Acc:421777]
ENSGALG00010012506	TP53INP1	0.850935	0.000352541	tumor protein p53 inducible nuclear protein 1 [Source:NCBI gene (formerly Entrezgene);Acc:420232]
ENSGALG00010012509	MICAL3	-1.42555	2.16e-06	microtubule associated monooxygenase, calponin and LIM domain containing 3 [Source:HGNC Symbol;Acc:HGNC:24694]
ENSGALG00010012517	MGAT3	0.999965	9.62e-06	beta-1,4-mannosyl-glycoprotein 4-beta-N-acetylglucosaminyltransferase [Source:NCBI gene (formerly Entrezgene);Acc:418013]
ENSGALG00010012519	ZFR	0.620045	0.000144472	XP_004938711.2 zinc finger RNA-binding protein isoform X1 [Gallus gallus]
ENSGALG00010012532	FAM174A	-0.650312	0.0429779	family with sequence similarity 174 member A [Source:HGNC Symbol;Acc:HGNC:24943]
ENSGALG00010012538	RAP1B	1.05442	0.000475343	RAP1B, member of RAS onco family [Source:NCBI gene (formerly Entrezgene);Acc:417840]
ENSGALG00010012555	Bhmt	-0.794782	0.0223805	XP_414685.1 betaine--homocysteine S-methyltransferase 1 [Gallus gallus]
ENSGALG00010012561	OSGIN2	1.09214	2.72e-05	oxidative stress induced growth inhibitor family member 2 [Source:HGNC Symbol;Acc:HGNC:1355]
ENSGALG00010012565	SYNGR1	-0.815587	0.0289825	synaptogyrin 1 [Source:NCBI gene (formerly Entrezgene);Acc:418015]
ENSGALG00010012601	TUBA8A	-0.898928	0.0444602	tubulin alpha 8A [Source:NCBI gene (formerly Entrezgene);Acc:418166]
ENSGALG00010012607	LMNB1	1.78356	0.000240095	lamin B1 [Source:NCBI gene (formerly Entrezgene);Acc:396223]
ENSGALG00010012633	USP18	2.48159	4.61e-09	ubiquitin specific peptidase 18 [Source:HGNC Symbol;Acc:HGNC:12616]
ENSGALG00010012662	SLC35E3	0.673558	0.0099424	solute carrier family 35 member E3 [Source:NCBI gene (formerly Entrezgene);Acc:417842]
ENSGALG00010012667	SCAMP1	1.09841	0.00270774	secretory carrier membrane protein 1 [Source:NCBI gene (formerly Entrezgene);Acc:416368]
ENSGALG00010012676	pol	1.27024	5.26e-05	XP_025000333.2 uncharacterized protein LOC112530482 [Gallus gallus]
ENSGALG00010012682	SLC5A3	0.586222	0.00301287	solute carrier family 5 member 3 [Source:HGNC Symbol;Acc:HGNC:11038]
ENSGALG00010012699	RNF128	-1.21665	0.000233701	ring finger protein 128 [Source:HGNC Symbol;Acc:HGNC:21153]
ENSGALG00010012702	PTPRO	1.90721	0.000391652	protein tyrosine phosphatase, receptor type O [Source:NCBI gene (formerly Entrezgene);Acc:373911]
ENSGALG00010012720	ACO2	-0.781168	0.00480479	aconitase 2 [Source:NCBI gene (formerly Entrezgene);Acc:374009]
ENSGALG00010012722	ZSWIM6	0.775691	0.00173737	XP_001234010.2 zinc finger SWIM domain-containing protein 6 isoform X1 [Gallus gallus]
ENSGALG00010012725	NPAS2	0.648061	0.0466393	XP_015134129.2 circadian clock protein PASD1 isoform X2 [Gallus gallus]
ENSGALG00010012726	IL7R	1.34241	3.39e-05	interleukin 7 receptor [Source:NCBI gene (formerly Entrezgene);Acc:426054]
ENSGALG00010012730	CAP2	-0.796486	0.00834022	cyclase associated actin cytoskeleton regulatory protein 2 [Source:NCBI gene (formerly Entrezgene);Acc:420847]
ENSGALG00010012732	MGST1	1.83017	9.44e-05	microsomal glutathione S-transferase 1 [Source:NCBI gene (formerly Entrezgene);Acc:418178]
ENSGALG00010012743	THEMIS2	0.920523	0.00339488	XP_417712.3 protein THEMIS2 [Gallus gallus]
ENSGALG00010012744	ARL4C	2.5778	1.46e-05	ADP ribosylation factor like GTPase 4C [Source:HGNC Symbol;Acc:HGNC:698]
ENSGALG00010012747	TOB2	-0.698566	0.000506885	transducer of ERBB2, 2 [Source:NCBI gene (formerly Entrezgene);Acc:417992]
ENSGALG00010012749	RGS4	-1.1611	2.77e-06	regulator of G-protein signaling 4 [Source:NCBI gene (formerly Entrezgene);Acc:378901]
ENSGALG00010012759	ATP1B4	-1.44097	5.33e-06	ATPase Na+/K+ transporting family member beta 4 [Source:NCBI gene (formerly Entrezgene);Acc:422365]
ENSGALG00010012761	SMPDL3A	1.19096	0.000566913	sphingomyelin phosphodiesterase acid like 3A [Source:HGNC Symbol;Acc:HGNC:17389]
ENSGALG00010012771	ITGA2	1.40416	0.00281554	integrin subunit alpha 2 [Source:HGNC Symbol;Acc:HGNC:6137]
ENSGALG00010012788	RGS1	3.13164	6.84e-06	regulator of G protein signaling 1 [Source:HGNC Symbol;Acc:HGNC:9991]
ENSGALG00010012792	CBY1	-1.83998	0.0375529	chibby family member 1, beta catenin antagonist [Source:NCBI gene (formerly Entrezgene);Acc:771364]
ENSGALG00010012809	RHOBTB3	-1.19719	8.19e-05	Rho related BTB domain containing 3 [Source:HGNC Symbol;Acc:HGNC:18757]
ENSGALG00010012818	RGS18	1.25731	0.000158345	regulator of G-protein signaling 18 [Source:NCBI gene (formerly Entrezgene);Acc:424361]
ENSGALG00010012824	HIBCH	-0.807295	3.08e-07	3-hydroxyisobutyryl-CoA hydrolase [Source:NCBI gene (formerly Entrezgene);Acc:423979]
ENSGALG00010012829	RGS5	-1.13016	0.000533839	regulator of G protein signaling 5 [Source:HGNC Symbol;Acc:HGNC:10001]
ENSGALG00010012836	env	1.78973	1.11e-06	XP_040511186.1 uncharacterized protein LOC121108210 [Gallus gallus]
ENSGALG00010012837	PKIB	1.23759	0.000409874	protein kinase (cAMP-dependent, catalytic) inhibitor beta [Source:NCBI gene (formerly Entrezgene);Acc:769402]
ENSGALG00010012838	C2orf88	-0.647456	0.00399605	NP_001289073.1 small membrane A-kinase anchor protein [Gallus gallus]
ENSGALG00010012847	RLN3	3.02402	0.0448059	relaxin 3 [Source:NCBI gene (formerly Entrezgene);Acc:427223]
ENSGALG00010012856	AVR2	2.25344	0.0385072	avidin related protein 2 [Source:NCBI gene (formerly Entrezgene);Acc:395367]
ENSGALG00010012865	EP300	0.646931	0.000858967	E1A binding protein p300 [Source:HGNC Symbol;Acc:HGNC:3373]
ENSGALG00010012871	CD274	2.83469	2.59e-05	XP_025000840.1 programmed cell death 1 ligand 1 isoform X1 [Gallus gallus]
ENSGALG00010012873	PTAFR	1.43471	0.000155079	platelet activating factor receptor [Source:HGNC Symbol;Acc:HGNC:9582]
ENSGALG00010012892	ORMDL1	-0.634825	0.0489676	ORMDL sphingolipid biosynthesis regulator 1 [Source:HGNC Symbol;Acc:HGNC:16036]
ENSGALG00010012898	FAM114A2	-0.587316	0.00451577	family with sequence similarity 114 member A2 [Source:HGNC Symbol;Acc:HGNC:1333]
ENSGALG00010012904	ERMP1	1.45368	2.6e-05	endoplasmic reticulum metallopeptidase 1 [Source:HGNC Symbol;Acc:HGNC:23703]
ENSGALG00010012910	XPNPEP3	-0.635798	0.00922897	X-prolyl aminopeptidase 3 [Source:HGNC Symbol;Acc:HGNC:28052]
ENSGALG00010012915	SELP	1.13313	0.00633407	XP_040533199.1 P-selectin isoform X2 [Gallus gallus]
ENSGALG00010012917	RUNX1	1.53632	1.03e-07	runt-related transcription factor 1 [Source:NCBI gene (formerly Entrezgene);Acc:396152]
ENSGALG00010012924	GLIPR1	1.45485	0.0134751	GLI pathosis related 1 [Source:NCBI gene (formerly Entrezgene);Acc:427869]
ENSGALG00010012940	FBN2	1.74667	0.0200667	fibrillin 2 [Source:HGNC Symbol;Acc:HGNC:3604]
ENSGALG00010012954	RIMS2	2.0127	0.000585509	regulating synaptic membrane exocytosis 2 [Source:HGNC Symbol;Acc:HGNC:17283]
ENSGALG00010012961	ANKRD55	-1.09507	0.000811481	ankyrin repeat domain 55 [Source:HGNC Symbol;Acc:HGNC:25681]
ENSGALG00010012962	SLC25A17	-0.639806	0.00538065	solute carrier family 25 member 17 [Source:HGNC Symbol;Acc:HGNC:10987]
ENSGALG00010012966	GLIPR1L	1.80073	2.3e-06	GLI pathosis-related 1-like [Source:NCBI gene (formerly Entrezgene);Acc:417862]
ENSGALG00010012969	SLC12A2	-0.714033	0.00124789	solute carrier family 12 member 2 [Source:HGNC Symbol;Acc:HGNC:10911]
ENSGALG00010012970	UNC5A	-1.10574	0.0249728	unc-5 netrin receptor A [Source:HGNC Symbol;Acc:HGNC:12567]
ENSGALG00010012974	MFSD7	1.56959	0.000644261	solute carrier family 49 member 3 [Source:HGNC Symbol;Acc:HGNC:26177]
ENSGALG00010012976	SLC9A2	-0.845506	0.00370193	solute carrier family 9 member A2 [Source:NCBI gene (formerly Entrezgene);Acc:418719]
ENSGALG00010012993	DOP1B	1.00964	0.00140858	DOP1 leucine zipper like protein B [Source:NCBI gene (formerly Entrezgene);Acc:119765001]
ENSGALG00010012998	MAFF	1.1691	0.000808096	MAF bZIP transcription factor F [Source:NCBI gene (formerly Entrezgene);Acc:395519]
ENSGALG00010013012	TMEM182	-1.03984	0.000190537	transmembrane protein 182 [Source:HGNC Symbol;Acc:HGNC:26391]
ENSGALG00010013013	DCSTAMP	2.68924	0.000151572	dendrocyte expressed seven transmembrane protein [Source:HGNC Symbol;Acc:HGNC:18549]
ENSGALG00010013019	DPYS	3.61405	1.75e-05	dihydropyrimidinase [Source:NCBI gene (formerly Entrezgene);Acc:420266]
ENSGALG00010013021	SLC25A5	1.46369	4.85e-06	solute carrier family 25 member 5 [Source:HGNC Symbol;Acc:HGNC:10991]
ENSGALG00010013029	MYLK2	-1.32463	0.000416312	myosin light chain kinase 2 [Source:NCBI gene (formerly Entrezgene);Acc:396356]
ENSGALG00010013033	MAP3K1	1.57498	2.57e-05	mitogen-activated protein kinase kinase kinase 1 [Source:HGNC Symbol;Acc:HGNC:6848]
ENSGALG00010013040	SLC25A43	-0.767368	3.93e-05	solute carrier family 25 member 43 [Source:HGNC Symbol;Acc:HGNC:30557]
ENSGALG00010013044	NOS1AP	-0.948597	0.00272008	XP_031451615.1 carboxyl-terminal PDZ ligand of neuronal nitric oxide synthase protein isoform X1 [Phasianus colchicus]
ENSGALG00010013045	FSD1L	-0.709888	0.00733558	fibronectin type III and SPRY domain containing 1 like [Source:HGNC Symbol;Acc:HGNC:13753]
ENSGALG00010013046	SLC12A5	3.44871	0.000424752	solute carrier family 12 member 5 [Source:HGNC Symbol;Acc:HGNC:13818]
ENSGALG00010013063	PARP12	1.2879	1.53e-05	poly(ADP-ribose) polymerase family member 12 [Source:HGNC Symbol;Acc:HGNC:21919]
ENSGALG00010013082	CHAF1B	0.724568	0.000315077	chromatin assembly factor 1 subunit B [Source:NCBI gene (formerly Entrezgene);Acc:418514]
ENSGALG00010013099	SIM2	-1.01474	0.00016043	SIM bHLH transcription factor 2 [Source:HGNC Symbol;Acc:HGNC:10883]
ENSGALG00010013111	RFESD	-1.67909	0.00731782	Rieske Fe-S domain containing [Source:HGNC Symbol;Acc:HGNC:29587]
ENSGALG00010013112	CD40	0.786016	0.000757289	CD40 molecule [Source:NCBI gene (formerly Entrezgene);Acc:395385]
ENSGALG00010013117	ARSK	0.899964	0.0046385	arylsulfatase family member K [Source:NCBI gene (formerly Entrezgene);Acc:427116]
ENSGALG00010013135	TTC3	1.34257	1.18e-05	tetratricopeptide repeat domain 3 [Source:HGNC Symbol;Acc:HGNC:12393]
ENSGALG00010013138	TNFSF13B	1.82648	0.032954	NP_001383847.1 tumor necrosis factor ligand superfamily member 13B isoform b [Gallus gallus]
ENSGALG00010013149	MCTP1	2.0236	8.59e-06	multiple C2 and transmembrane domain containing 1 [Source:HGNC Symbol;Acc:HGNC:26183]
ENSGALG00010013150	GNS	1.51002	8.91e-05	glucosamine (N-acetyl)-6-sulfatase [Source:NCBI gene (formerly Entrezgene);Acc:417829]
ENSGALG00010013152	TBXAS1	2.53376	0.000105265	thromboxane A synthase 1 [Source:HGNC Symbol;Acc:HGNC:11609]
ENSGALG00010013156	ABCC9	-0.811705	0.00529453	ATP binding cassette subfamily C member 9 [Source:HGNC Symbol;Acc:HGNC:60]
ENSGALG00010013159	Ranbp2	1.50662	0.0277886	XP_025002501.2 E3 SUMO-protein ligase RanBP2-like [Gallus gallus]
ENSGALG00010013160	CRYBG1	3.86864	0.000151445	crystallin beta-gamma domain containing 1 [Source:HGNC Symbol;Acc:HGNC:356]
ENSGALG00010013172	TNFSF13B	2.44025	0.000123431	tumor necrosis factor superfamily member 13b [Source:NCBI gene (formerly Entrezgene);Acc:374229]
ENSGALG00010013179	TBC1D30	0.749409	0.00583646	TBC1 domain family member 30 [Source:HGNC Symbol;Acc:HGNC:29164]
ENSGALG00010013183	CLTA	0.588637	0.0352469	clathrin light chain A [Source:NCBI gene (formerly Entrezgene);Acc:427284]
ENSGALG00010013184	LDHB	0.628432	0.0186632	lactate dehydrogenase B [Source:NCBI gene (formerly Entrezgene);Acc:373997]
ENSGALG00010013192	B4GALT5	0.681666	0.0008312	beta-1,4-galactosyltransferase 5 [Source:HGNC Symbol;Acc:HGNC:928]
ENSGALG00010013194	GRAP2	1.83412	0.000104683	GRB2 related adaptor protein 2 [Source:HGNC Symbol;Acc:HGNC:4563]
ENSGALG00010013206	AFF2	1.38959	4.41e-06	AF4/FMR2 family member 2 [Source:HGNC Symbol;Acc:HGNC:3776]
ENSGALG00010013213	SH2D1A	1.97235	3.26e-05	SH2 domain containing 1A [Source:HGNC Symbol;Acc:HGNC:10820]
ENSGALG00010013225	GNE	1.66898	1.17e-06	glucosamine (UDP-N-acetyl)-2-epimerase/N-acetylmannosamine kinase [Source:NCBI gene (formerly Entrezgene);Acc:427285]
ENSGALG00010013227	CITED4	1.14927	3.29e-05	Cbp/p300 interacting transactivator with Glu/Asp rich carboxy-terminal domain 4 [Source:NCBI gene (formerly Entrezgene);Acc:395465]
ENSGALG00010013230	GBP1	0.817296	0.000619884	XP_417710.4 guanylate-binding protein 1 [Gallus gallus]
ENSGALG00010013232	FHL2	-1.38267	0.000424837	four and a half LIM domains 2 [Source:HGNC Symbol;Acc:HGNC:3703]
ENSGALG00010013233	LRRCC1	0.690766	0.0329259	leucine rich repeat and coiled-coil centrosomal protein 1 [Source:HGNC Symbol;Acc:HGNC:29373]
ENSGALG00010013235	GCNT7	1.62595	0.00857964	glucosaminyl (N-acetyl) transferase family member 7 [Source:HGNC Symbol;Acc:HGNC:16099]
ENSGALG00010013249	AURKA	2.43506	3.17e-05	aurora kinase A [Source:HGNC Symbol;Acc:HGNC:11393]
ENSGALG00010013252	PPM1H	1.15156	9.32e-05	protein phosphatase, Mg2+/Mn2+ dependent 1H [Source:HGNC Symbol;Acc:HGNC:18583]
ENSGALG00010013254	SAR1B	-1.31103	1.58e-07	secretion associated Ras related GTPase 1B [Source:NCBI gene (formerly Entrezgene);Acc:416314]
ENSGALG00010013259	PTPRB	-0.822677	0.0143071	protein tyrosine phosphatase receptor type B [Source:HGNC Symbol;Acc:HGNC:9665]
ENSGALG00010013261	JADE2	-0.684795	0.0015842	jade family PHD finger 2 [Source:HGNC Symbol;Acc:HGNC:22984]
ENSGALG00010013262	CA13	-1.15636	0.0132801	carbonic anhydrase 13 [Source:HGNC Symbol;Acc:HGNC:14914]
ENSGALG00010013263	ATP11A	1.47507	8.12e-05	ATPase phospholipid transporting 11A [Source:HGNC Symbol;Acc:HGNC:13552]
ENSGALG00010013268	PTPRR	-0.709148	0.020231	protein tyrosine phosphatase receptor type R [Source:HGNC Symbol;Acc:HGNC:9680]
ENSGALG00010013276	POC1B	0.810406	8.88e-05	POC1 centriolar protein B [Source:NCBI gene (formerly Entrezgene);Acc:417889]
ENSGALG00010013283	PAWR	1.18162	0.00782588	pro-apoptotic WT1 regulator [Source:HGNC Symbol;Acc:HGNC:8614]
ENSGALG00010013285	ATP2B1	0.939349	0.000260942	ATPase plasma membrane Ca2+ transporting 1 [Source:NCBI gene (formerly Entrezgene);Acc:374244]
ENSGALG00010013286	RNF14	-0.74857	0.000453871	ring finger protein 14 [Source:NCBI gene (formerly Entrezgene);Acc:416340]
ENSGALG00010013292	PRDM1	2.81956	8.31e-07	PR/SET domain 1 [Source:HGNC Symbol;Acc:HGNC:9346]
ENSGALG00010013301	PARVB	2.02235	0.000299189	parvin beta [Source:HGNC Symbol;Acc:HGNC:14653]
ENSGALG00010013306	ARSB	1.46035	5.88e-08	arylsulfatase B [Source:HGNC Symbol;Acc:HGNC:714]
ENSGALG00010013312	PDCD1LG2	3.41678	0.00077701	programmed cell death 1 ligand 2 [Source:HGNC Symbol;Acc:HGNC:18731]
ENSGALG00010013313	GAK	1.30911	1.92e-06	cyclin G associated kinase [Source:HGNC Symbol;Acc:HGNC:4113]
ENSGALG00010013322	IRS2	-1.48895	0.00165261	insulin receptor substrate 2 [Source:HGNC Symbol;Acc:HGNC:6126]
ENSGALG00010013327	SLF1	0.880997	0.000628531	SMC5-SMC6 complex localization factor 1 [Source:HGNC Symbol;Acc:HGNC:25408]
ENSGALG00010013333	PPP1R12A	0.694515	0.00360157	protein phosphatase 1 regulatory subunit 12A [Source:NCBI gene (formerly Entrezgene);Acc:396020]
ENSGALG00010013334	SH3BGRL3	1.29671	1.56e-08	SH3 domain binding glutamate rich protein like 3 [Source:NCBI gene (formerly Entrezgene);Acc:768795]
ENSGALG00010013335	POPDC3	-1.05339	2.11e-05	popeye domain containing 3 [Source:NCBI gene (formerly Entrezgene);Acc:395434]
ENSGALG00010013339	ATP6V0D2	4.67592	7.84e-05	ATPase H+ transporting V0 subunit d2 [Source:NCBI gene (formerly Entrezgene);Acc:420210]
ENSGALG00010013343	KIAA1644	3.36737	0.000725816	shisa like 1 [Source:HGNC Symbol;Acc:HGNC:29335]
ENSGALG00010013351	EDAR	3.03278	4.11e-05	ectodysplasin A receptor [Source:NCBI gene (formerly Entrezgene);Acc:428015]
ENSGALG00010013354	WWP1	-1.08499	3.23e-07	WW domain containing E3 ubiquitin protein ligase 1 [Source:NCBI gene (formerly Entrezgene);Acc:420212]
ENSGALG00010013360	PRR5	0.799549	0.0238262	proline rich 5 [Source:NCBI gene (formerly Entrezgene);Acc:418237]
ENSGALG00010013364	OTOGL	-0.856199	0.0273956	otogelin like [Source:HGNC Symbol;Acc:HGNC:26901]
ENSGALG00010013365	CEP85	-0.626165	0.000962546	centrosomal protein 85 [Source:HGNC Symbol;Acc:HGNC:25309]
ENSGALG00010013372	SPRY4	-1.47827	0.00558458	sprouty RTK signaling antagonist 4 [Source:NCBI gene (formerly Entrezgene);Acc:427643]
ENSGALG00010013386	ITGAV	1.26231	0.00299373	integrin subunit alpha V [Source:NCBI gene (formerly Entrezgene);Acc:396420]
ENSGALG00010013396	FYB1	1.79772	1.75e-07	FYN binding protein 1 [Source:NCBI gene (formerly Entrezgene);Acc:427448]
ENSGALG00010013399	FGF1	-1.12813	0.0316864	fibroblast growth factor 1 [Source:NCBI gene (formerly Entrezgene);Acc:396094]
ENSGALG00010013400	BBS10	-0.613679	0.0220294	Bardet-Biedl syndrome 10 [Source:HGNC Symbol;Acc:HGNC:26291]
ENSGALG00010013414	LAPTM5	1.68653	8.55e-06	lysosomal protein transmembrane 5 [Source:HGNC Symbol;Acc:HGNC:29612]
ENSGALG00010013428	BPGM	-1.04404	0.00192948	bisphosphoglycerate mutase [Source:NCBI gene (formerly Entrezgene);Acc:418172]
ENSGALG00010013429	PDE4DIP	-1.1673	0.00159958	phosphodiesterase 4D interacting protein [Source:HGNC Symbol;Acc:HGNC:15580]
ENSGALG00010013431	TMEM175	0.691583	0.000440773	transmembrane protein 175 [Source:NCBI gene (formerly Entrezgene);Acc:427293]
ENSGALG00010013435	SDC3	-1.08193	0.00677392	syndecan 3 [Source:NCBI gene (formerly Entrezgene);Acc:396343]
ENSGALG00010013437	X-element\ORF2	0.71853	0.0203266	PKU41653.1 rna-directed dna polymerase from mobile element jockey-like [Limosa lapponica baueri]
ENSGALG00010013442	AKR1B1	-0.656751	0.00117517	XP_015141727.1 aldo-keto reductase family 1 member B1 [Gallus gallus]
ENSGALG00010013444	OSBPL8	0.639099	0.0295509	oxysterol binding protein like 8 [Source:HGNC Symbol;Acc:HGNC:16396]
ENSGALG00010013450	CD74	1.13338	2.27e-06	CD74 molecule [Source:NCBI gene (formerly Entrezgene);Acc:414741]
ENSGALG00010013457	SH3BGR	-1.2425	1.51e-06	SH3 domain binding glutamate rich protein [Source:HGNC Symbol;Acc:HGNC:10822]
ENSGALG00010013459	ATP10D	1.46427	7.22e-05	ATPase phospholipid transporting 10D (putative) [Source:HGNC Symbol;Acc:HGNC:13549]
ENSGALG00010013461	S100B	-2.30065	3.96e-08	S100 calcium binding protein B [Source:NCBI gene (formerly Entrezgene);Acc:424038]
ENSGALG00010013468	DEPDC1B	2.80142	0.000167079	DEP domain containing 1B [Source:NCBI gene (formerly Entrezgene);Acc:427152]
ENSGALG00010013480	TBC1D8	-0.65808	0.0007508	TBC1 domain family member 8 [Source:HGNC Symbol;Acc:HGNC:17791]
ENSGALG00010013482	SIRPA	1.25156	0.000418421	XP_015151929.2 tyrosine-protein phosphatase non-receptor type substrate 1 isoform X2 [Gallus gallus]
ENSGALG00010013486	PLPP6	-0.732184	0.00295385	phospholipid phosphatase 6 [Source:HGNC Symbol;Acc:HGNC:23682]
ENSGALG00010013492	B3GALT5	-0.910031	0.00662054	beta-1,3-galactosyltransferase 5 [Source:HGNC Symbol;Acc:HGNC:920]
ENSGALG00010013493	NUDT4	-1.14514	1.12e-09	KFO75434.1 Diphosphoinositol polyphosphate phosphohydrolase 2, partial [Cuculus canorus]
ENSGALG00010013498	KDR	-1.04045	0.000695532	kinase insert domain receptor [Source:NCBI gene (formerly Entrezgene);Acc:395323]
ENSGALG00010013501	AKR1B10	1.04196	0.00381655	aldo-keto reductase family 1 member B10 [Source:NCBI gene (formerly Entrezgene);Acc:395338]
ENSGALG00010013502	PAFAH2	1.16272	2.15e-05	platelet activating factor acetylhydrolase 2 [Source:HGNC Symbol;Acc:HGNC:8579]
ENSGALG00010013508	TUBE1	1.43891	0.000729831	tubulin epsilon 1 [Source:HGNC Symbol;Acc:HGNC:20775]
ENSGALG00010013509	SIRPA	1.41902	0.00191147	XP_015151956.2 tyrosine-protein phosphatase non-receptor type substrate 1 isoform X1 [Gallus gallus]
ENSGALG00010013511	FAM78B	-0.81938	0.00915547	family with sequence similarity 78 member B [Source:HGNC Symbol;Acc:HGNC:13495]
ENSGALG00010013514	LMBRD2	1.1048	0.000377543	LMBR1 domain containing 2 [Source:NCBI gene (formerly Entrezgene);Acc:429640]
ENSGALG00010013517	STMN1	1.09863	0.000210626	stathmin 1 [Source:NCBI gene (formerly Entrezgene);Acc:396057]
ENSGALG00010013526	SIRPA	2.61733	5.25e-05	signal-regulatory protein alpha [Source:NCBI gene (formerly Entrezgene);Acc:419267]
ENSGALG00010013531	ARSI	1.46719	0.00895103	arylsulfatase family member I [Source:HGNC Symbol;Acc:HGNC:32521]
ENSGALG00010013539	NSFL1C	-0.696169	0.00365811	NSFL1 cofactor [Source:NCBI gene (formerly Entrezgene);Acc:419268]
ENSGALG00010013546	IDUA	0.713621	0.000375713	iduronidase, alpha-L- [Source:NCBI gene (formerly Entrezgene);Acc:427294]
ENSGALG00010013550	KLHL5	0.670206	0.00337826	kelch like family member 5 [Source:HGNC Symbol;Acc:HGNC:6356]
ENSGALG00010013573	--	2.36271	0.000370135	XP_040533889.1 tumor necrosis factor ligand superfamily member 18-like [Gallus gallus]
ENSGALG00010013579	HIST1H2A4L1	0.857854	0.0360253	histone H2A-IV-like 1 [Source:NCBI gene (formerly Entrezgene);Acc:101749238]
ENSGALG00010013583	FASLG	1.30643	0.000147747	Fas ligand (TNF superfamily, member 6) [Source:NCBI gene (formerly Entrezgene);Acc:429064]
ENSGALG00010013592	HIST1H3H	1.58109	1.65e-05	histone cluster 1 H3 family member h [Source:NCBI gene (formerly Entrezgene);Acc:100858681]
ENSGALG00010013604	FYN	1.86104	1.64e-06	FYN proto-onco, Src family tyrosine kinase [Source:NCBI gene (formerly Entrezgene);Acc:396294]
ENSGALG00010013614	ATRX	0.596957	0.0267986	ATRX chromatin remodeler [Source:HGNC Symbol;Acc:HGNC:886]
ENSGALG00010013619	IL1R2	3.91252	0.000185163	interleukin 1 receptor type 2 [Source:HGNC Symbol;Acc:HGNC:5994]
ENSGALG00010013635	BCL6	0.71239	0.000179936	B-cell CLL/lymphoma 6 [Source:NCBI gene (formerly Entrezgene);Acc:424912]
ENSGALG00010013646	CLDN1	-1.48627	1.43e-11	claudin 1 [Source:NCBI gene (formerly Entrezgene);Acc:424910]
ENSGALG00010013648	NAV3	0.978091	1.29e-05	neuron navigator 3 [Source:NCBI gene (formerly Entrezgene);Acc:417869]
ENSGALG00010013650	BACE2	1.12265	0.00174321	beta-secretase 2 [Source:HGNC Symbol;Acc:HGNC:934]
ENSGALG00010013667	SOWAHA	1.267	0.0196213	sosondowah ankyrin repeat domain family member A [Source:HGNC Symbol;Acc:HGNC:27033]
ENSGALG00010013669	NPR3	-0.716456	0.0212445	natriuretic peptide receptor 3 [Source:HGNC Symbol;Acc:HGNC:7945]
ENSGALG00010013679	MFSD4B	-0.676557	0.00804432	major facilitator superfamily domain containing 4B [Source:HGNC Symbol;Acc:HGNC:21053]
ENSGALG00010013690	CREB3L2	1.03388	1.35e-05	cAMP responsive element binding protein 3 like 2 [Source:HGNC Symbol;Acc:HGNC:23720]
ENSGALG00010013720	SLC16A10	-0.734252	0.000223097	solute carrier family 16 member 10 [Source:NCBI gene (formerly Entrezgene);Acc:421753]
ENSGALG00010013740	GNPDA2	0.796408	0.00401807	glucosamine-6-phosphate deaminase 2 [Source:HGNC Symbol;Acc:HGNC:21526]
ENSGALG00010013755	ANGPT4	-0.721233	0.0129663	angiopoietin 4 [Source:HGNC Symbol;Acc:HGNC:487]
ENSGALG00010013757	DGKI	1.58923	0.00448039	diacylglycerol kinase iota [Source:HGNC Symbol;Acc:HGNC:2855]
ENSGALG00010013766	DNM3	-0.755619	0.0260138	dynamin 3 [Source:HGNC Symbol;Acc:HGNC:29125]
ENSGALG00010013767	PGK2	-0.791461	0.0251636	phosphoglycerate kinase 2 [Source:NCBI gene (formerly Entrezgene);Acc:395833]
ENSGALG00010013772	KIAA0319L	-0.636123	0.00806111	KIAA0319 like [Source:HGNC Symbol;Acc:HGNC:30071]
ENSGALG00010013775	DBX2	-1.3918	0.0371235	developing brain homeobox 2 [Source:HGNC Symbol;Acc:HGNC:33186]
ENSGALG00010013779	SLC52A3	1.16369	0.0126649	solute carrier family 52 member 3 [Source:HGNC Symbol;Acc:HGNC:16187]
ENSGALG00010013791	AEBP2	1.02766	5.26e-05	AE binding protein 2 [Source:HGNC Symbol;Acc:HGNC:24051]
ENSGALG00010013797	IL1RL1	0.906849	0.0193551	interleukin 1 receptor like 1 [Source:NCBI gene (formerly Entrezgene);Acc:374136]
ENSGALG00010013809	MX1	2.71645	6.94e-06	myxovirus (influenza virus) resistance 1, interferon-inducible protein p78 (mouse) [Source:NCBI gene (formerly Entrezgene);Acc:395313]
ENSGALG00010013815	SRXN1	0.868111	0.00163138	sulfiredoxin 1 [Source:HGNC Symbol;Acc:HGNC:16132]
ENSGALG00010013836	IL18R1	2.14223	3.33e-05	interleukin 18 receptor 1 [Source:NCBI gene (formerly Entrezgene);Acc:418717]
ENSGALG00010013846	YIPF7	-1.23332	0.000393749	Yip1 domain family member 7 [Source:NCBI gene (formerly Entrezgene);Acc:422774]
ENSGALG00010013857	IL18RAP	1.6038	0.0038214	interleukin 18 receptor accessory protein [Source:HGNC Symbol;Acc:HGNC:5989]
ENSGALG00010013859	MYOC	-1.35601	0.0213103	myocilin [Source:HGNC Symbol;Acc:HGNC:7610]
ENSGALG00010013861	TCF15	-1.05385	0.0231113	transcription factor 15 [Source:HGNC Symbol;Acc:HGNC:11627]
ENSGALG00010013889	MYO5B	1.01691	0.000155476	XP_040551090.1 unconventional myosin-Vb-like isoform X4 [Gallus gallus]
ENSGALG00010013899	WNT5B	-0.955549	0.023447	Wnt family member 5B [Source:NCBI gene (formerly Entrezgene);Acc:418154]
ENSGALG00010013908	TBC1D20	-0.751475	0.00168417	TBC1 domain family member 20 [Source:HGNC Symbol;Acc:HGNC:16133]
ENSGALG00010013910	ADIPOR2	-0.814885	0.00625751	adiponectin receptor 2 [Source:NCBI gene (formerly Entrezgene);Acc:418155]
ENSGALG00010013921	PPP2R2B	-0.771692	0.000246136	protein phosphatase 2 regulatory subunit Bbeta [Source:HGNC Symbol;Acc:HGNC:9305]
ENSGALG00010013934	STAT1	1.79008	2.88e-06	signal transducer and activator of transcription 1 [Source:NCBI gene (formerly Entrezgene);Acc:424044]
ENSGALG00010013944	METTL24	1.14391	0.00328321	methyltransferase like 24 [Source:HGNC Symbol;Acc:HGNC:21566]
ENSGALG00010013958	TUSC3	-0.701138	0.0482192	tumor suppressor candidate 3 [Source:HGNC Symbol;Acc:HGNC:30242]
ENSGALG00010013959	STK32A	2.14165	0.00449702	serine/threonine kinase 32A [Source:NCBI gene (formerly Entrezgene);Acc:416351]
ENSGALG00010013964	SLC38A1	1.44607	3.29e-06	solute carrier family 38 member 1 [Source:NCBI gene (formerly Entrezgene);Acc:417806]
ENSGALG00010013967	MLLT3	-1.01594	4.58e-05	MLLT3 super elongation complex subunit [Source:HGNC Symbol;Acc:HGNC:7136]
ENSGALG00010014000	STAT4	1.46485	7.8e-07	signal transducer and activator of transcription 4 [Source:NCBI gene (formerly Entrezgene);Acc:768406]
ENSGALG00010014014	PARP8	1.68429	3.33e-06	poly(ADP-ribose) polymerase family member 8 [Source:HGNC Symbol;Acc:HGNC:26124]
ENSGALG00010014018	DPYSL3	0.628741	0.0108898	dihydropyrimidinase like 3 [Source:NCBI gene (formerly Entrezgene);Acc:395154]
ENSGALG00010014019	IRAG2	1.7899	2.79e-05	inositol 1,4,5-triphosphate receptor associated 2 [Source:NCBI gene (formerly Entrezgene);Acc:418205]
ENSGALG00010014026	SH3BP1	1.14522	2.42e-06	SH3 domain binding protein 1 [Source:HGNC Symbol;Acc:HGNC:10824]
ENSGALG00010014035	PSIP1	0.626209	0.0320816	PC4 and SFRS1 interacting protein 1 [Source:NCBI gene (formerly Entrezgene);Acc:431605]
ENSGALG00010014056	FMO3	-1.06803	0.00018826	flavin containing monooxygenase 3 [Source:NCBI gene (formerly Entrezgene);Acc:395267]
ENSGALG00010014083	NIPSNAP3A	1.02657	4.82e-06	XP_424882.1 protein NipSnap homolog 3A [Gallus gallus]
ENSGALG00010014089	FIG4	1.2528	0.000122363	FIG4 phosphoinositide 5-phosphatase [Source:NCBI gene (formerly Entrezgene);Acc:421762]
ENSGALG00010014096	JAKMIP2	1.58225	3.84e-05	janus kinase and microtubule interacting protein 2 [Source:HGNC Symbol;Acc:HGNC:29067]
ENSGALG00010014099	TPX2	0.695655	0.00253503	TPX2, microtubule nucleation factor [Source:NCBI gene (formerly Entrezgene);Acc:395081]
ENSGALG00010014104	ALDH1A1	-1.75019	5.35e-05	aldehyde dehydrogenase 1 family member A1 [Source:NCBI gene (formerly Entrezgene);Acc:395264]
ENSGALG00010014114	ANXA1	1.31391	0.0281677	annexin A1 [Source:NCBI gene (formerly Entrezgene);Acc:404271]
ENSGALG00010014122	ABCA1	1.23911	0.000525564	ATP-binding cassette, sub-family A (ABC1), member 1 [Source:NCBI gene (formerly Entrezgene);Acc:373945]
ENSGALG00010014143	NFATC2	0.935702	0.00130773	nuclear factor of activated T cells 2 [Source:HGNC Symbol;Acc:HGNC:7776]
ENSGALG00010014156	CD164	1.76399	1.34e-05	CD164 molecule [Source:HGNC Symbol;Acc:HGNC:1632]
ENSGALG00010014171	DLC1	-0.737984	0.000383426	DLC1 Rho GTPase activating protein [Source:HGNC Symbol;Acc:HGNC:2897]
ENSGALG00010014190	HACD4	0.879609	0.00614332	3-hydroxyacyl-CoA dehydratase 4 [Source:HGNC Symbol;Acc:HGNC:20920]
ENSGALG00010014193	CARD10	1.34873	0.0183833	caspase recruitment domain family member 10 [Source:HGNC Symbol;Acc:HGNC:16422]
ENSGALG00010014210	Ccdc162	2.75831	2.29e-05	XP_040554264.1 uncharacterized protein LOC101748060 isoform X3 [Gallus gallus]
ENSGALG00010014214	REEP2	0.833546	0.000126941	receptor accessory protein 2 [Source:HGNC Symbol;Acc:HGNC:17975]
ENSGALG00010014218	IL31RA	0.92277	0.014055	interleukin 31 receptor A [Source:HGNC Symbol;Acc:HGNC:18969]
ENSGALG00010014221	SCYL3	-0.764296	0.0359459	SCY1 like pseudokinase 3 [Source:NCBI gene (formerly Entrezgene);Acc:424396]
ENSGALG00010014226	SLC16A7	1.13609	0.00081398	solute carrier family 16 member 7 [Source:NCBI gene (formerly Entrezgene);Acc:417815]
ENSGALG00010014244	SESN1	-1.3205	0.00924076	sestrin 1 [Source:HGNC Symbol;Acc:HGNC:21595]
ENSGALG00010014246	KRAS	0.788569	0.0135456	KRAS proto-onco, GTPase [Source:NCBI gene (formerly Entrezgene);Acc:418207]
ENSGALG00010014250	Tmem182	-1.30004	0.000324644	XP_004940773.2 transmembrane protein 182 [Gallus gallus]
ENSGALG00010014263	ZNF131	0.693877	0.00595785	zinc finger protein 131 [Source:HGNC Symbol;Acc:HGNC:12915]
ENSGALG00010014284	TMEM131L	0.880541	0.000118182	transmembrane 131 like [Source:HGNC Symbol;Acc:HGNC:29146]
ENSGALG00010014302	FOXO3	-1.68365	1.83e-08	forkhead box O3 [Source:HGNC Symbol;Acc:HGNC:3821]
ENSGALG00010014303	GABRA2	-1.44567	0.0107272	gamma-aminobutyric acid type A receptor subunit alpha2 [Source:HGNC Symbol;Acc:HGNC:4076]
ENSGALG00010014305	ARL10	1.27672	0.000402556	ADP ribosylation factor like GTPase 10 [Source:NCBI gene (formerly Entrezgene);Acc:416229]
ENSGALG00010014306	SLC9A2	1.28273	0.0289445	XP_040526736.1 sodium/hydrogen exchanger 2 [Gallus gallus]
ENSGALG00010014317	RAD23B	-0.758532	6.39e-05	RAD23 homolog B, nucleotide excision repair protein [Source:HGNC Symbol;Acc:HGNC:9813]
ENSGALG00010014318	SELE	1.80205	0.000226505	XP_040560929.1 E-selectin isoform X1 [Gallus gallus]
ENSGALG00010014328	RASSF8	-0.905688	2.42e-06	Ras association domain family member 8 [Source:HGNC Symbol;Acc:HGNC:13232]
ENSGALG00010014329	IER5	0.920228	0.0346625	immediate early response 5 [Source:HGNC Symbol;Acc:HGNC:5393]
ENSGALG00010014338	BHLHE41	1.24138	0.000329165	basic helix-loop-helix family member e41 [Source:HGNC Symbol;Acc:HGNC:16617]
ENSGALG00010014350	PTGER4	0.88994	0.000156464	prostaglandin E receptor 4 [Source:NCBI gene (formerly Entrezgene);Acc:427183]
ENSGALG00010014355	RAB20	1.17127	0.0109178	RAB20, member RAS oncogene family [Source:HGNC Symbol;Acc:HGNC:18260]
ENSGALG00010014362	NAXD	-0.67423	0.000173695	NAD(P)HX dehydratase [Source:HGNC Symbol;Acc:HGNC:25576]
ENSGALG00010014372	CCDC171	0.74895	0.00238464	coiled-coil domain containing 171 [Source:HGNC Symbol;Acc:HGNC:29828]
ENSGALG00010014388	MFNG	1.32967	1.54e-09	MFNG O-fucosylpeptide 3-beta-N-acetylglucosaminyltransferase [Source:HGNC Symbol;Acc:HGNC:7038]
ENSGALG00010014399	GAS6	-0.588166	0.0183111	growth arrest specific 6 [Source:HGNC Symbol;Acc:HGNC:4168]
ENSGALG00010014411	ATP13A3	0.891874	0.00176156	ATPase 13A3 [Source:HGNC Symbol;Acc:HGNC:24113]
ENSGALG00010014416	HIST1H2B7	1.11278	0.000168629	histone cluster 1, H2B-VII (similar to human histone cluster 1, class H2B, member N) [Source:NCBI gene (formerly Entrezgene);Acc:417956]
ENSGALG00010014418	RAC2	1.76554	2.38e-06	ras-related C3 botulinum toxin substrate 2 (rho family, small GTP binding protein Rac2) [Source:NCBI gene (formerly Entrezgene);Acc:418044]
ENSGALG00010014470	RPS6KA1	1.50634	1.77e-06	ribosomal protein S6 kinase A1 [Source:NCBI gene (formerly Entrezgene);Acc:386579]
ENSGALG00010014474	PTPN1	1.08785	0.000328791	protein tyrosine phosphatase non-receptor type 1 [Source:NCBI gene (formerly Entrezgene);Acc:395688]
ENSGALG00010014477	ITPR2	1.06322	1.26e-06	inositol 1,4,5-trisphosphate receptor type 2 [Source:HGNC Symbol;Acc:HGNC:6181]
ENSGALG00010014487	OSTM1	1.01661	0.000100292	osteopetrosis associated transmembrane protein 1 [Source:NCBI gene (formerly Entrezgene);Acc:421773]
ENSGALG00010014488	--	-2.68594	6.7e-06	XP_040518467.1 uncharacterized protein LOC121109116 [Gallus gallus]
ENSGALG00010014505	CYTH4	1.22604	3.88e-06	cytohesin 4 [Source:NCBI gene (formerly Entrezgene);Acc:418043]
ENSGALG00010014515	ETNK1	1.20368	4.73e-07	ethanolamine kinase 1 [Source:HGNC Symbol;Acc:HGNC:24649]
ENSGALG00010014517	DCUN1D2	-0.716348	0.0231604	defective in cullin neddylation 1 domain containing 2 [Source:HGNC Symbol;Acc:HGNC:20328]
ENSGALG00010014537	GKAP1	-0.785314	0.0306799	G kinase anchoring protein 1 [Source:HGNC Symbol;Acc:HGNC:17496]
ENSGALG00010014572	IL1RAP	0.858566	0.000556804	interleukin 1 receptor accessory protein [Source:HGNC Symbol;Acc:HGNC:5995]
ENSGALG00010014576	HRH2	0.771136	0.00417154	histamine receptor H2 [Source:HGNC Symbol;Acc:HGNC:5183]
ENSGALG00010014578	--	-1.11379	0.0142205	OXB57157.1 hypothetical protein ASZ78_000558 [Callipepla squamata]
ENSGALG00010014579	NNT	-0.688218	7.87e-10	nicotinamide nucleotide transhydrogenase [Source:HGNC Symbol;Acc:HGNC:7863]
ENSGALG00010014603	TSC22D4	-1.12065	0.0079459	TSC22 domain family member 4 [Source:NCBI gene (formerly Entrezgene);Acc:768091]
ENSGALG00010014611	TMEM189	0.7599	0.00929517	transmembrane protein 189 [Source:NCBI gene (formerly Entrezgene);Acc:100538348]
ENSGALG00010014614	GHR	-0.683731	0.000279923	growth hormone receptor [Source:NCBI gene (formerly Entrezgene);Acc:408184]
ENSGALG00010014617	GRTP1	-0.785791	0.0201033	growth hormone regulated TBC protein 1 [Source:HGNC Symbol;Acc:HGNC:20310]
ENSGALG00010014632	NWD2	-1.56953	0.0398409	NACHT and WD repeat domain containing 2 [Source:HGNC Symbol;Acc:HGNC:29229]
ENSGALG00010014653	FAM162B	-1.91903	0.02418	family with sequence similarity 162 member B [Source:HGNC Symbol;Acc:HGNC:21549]
ENSGALG00010014654	LAMP1	0.756275	0.00419183	lysosomal associated membrane protein 1 [Source:NCBI gene (formerly Entrezgene);Acc:396220]
ENSGALG00010014658	SELENOP1	1.1452	0.000280489	selenoprotein P1 [Source:NCBI gene (formerly Entrezgene);Acc:431587]
ENSGALG00010014682	IL13RA1	1.47909	0.000131125	interleukin 13 receptor subunit alpha 1 [Source:HGNC Symbol;Acc:HGNC:5974]
ENSGALG00010014687	CUL4A	-0.755415	0.000208225	cullin 4A [Source:HGNC Symbol;Acc:HGNC:2554]
ENSGALG00010014690	CSF3R	2.67554	3.59e-05	colony stimulating factor 3 receptor [Source:NCBI gene (formerly Entrezgene);Acc:419620]
ENSGALG00010014702	Gpr34	4.43	0.000946181	XP_025005706.1 probable G-protein coupled receptor 34 [Gallus gallus]
ENSGALG00010014705	ARAP2	1.94746	1.82e-06	ArfGAP with RhoGAP domain, ankyrin repeat and PH domain 2 [Source:HGNC Symbol;Acc:HGNC:16924]
ENSGALG00010014707	KPNA5	-0.637826	0.000281841	karyopherin subunit alpha 5 [Source:HGNC Symbol;Acc:HGNC:6398]
ENSGALG00010014710	NPEPL1	-0.683174	0.0262651	aminopeptidase like 1 [Source:HGNC Symbol;Acc:HGNC:16244]
ENSGALG00010014713	ST8SIA1	1.28363	0.000667873	ST8 alpha-N-acetyl-neuraminide alpha-2,8-sialyltransferase 1 [Source:NCBI gene (formerly Entrezgene);Acc:395860]
ENSGALG00010014736	KIF2A	0.74431	0.00199472	kinesin heavy chain member 2A [Source:NCBI gene (formerly Entrezgene);Acc:427156]
ENSGALG00010014744	IL2RB	0.759458	0.00427103	interleukin 2 receptor subunit beta [Source:NCBI gene (formerly Entrezgene);Acc:100859707]
ENSGALG00010014748	FGFR1OP2	0.78724	0.0258206	FGFR1 onco partner 2 [Source:NCBI gene (formerly Entrezgene);Acc:418214]
ENSGALG00010014766	F10	2.93435	1.16e-06	coagulation factor X [Source:NCBI gene (formerly Entrezgene);Acc:395876]
ENSGALG00010014767	LRRC15	1.42686	0.00979131	leucine rich repeat containing 15 [Source:HGNC Symbol;Acc:HGNC:20818]
ENSGALG00010014769	CCDC69	0.625116	0.014058	coiled-coil domain containing 69 [Source:HGNC Symbol;Acc:HGNC:24487]
ENSGALG00010014780	EVA1B	-3.11993	0.0152293	eva-1 homolog B [Source:HGNC Symbol;Acc:HGNC:25558]
ENSGALG00010014789	F7	3.47577	0.0139835	coagulation factor VII [Source:NCBI gene (formerly Entrezgene);Acc:395086]
ENSGALG00010014792	CPN2	1.0053	0.00104531	XP_015727354.1 carboxypeptidase N subunit 2 [Coturnix japonica]
ENSGALG00010014793	TLR2A	1.72796	0.000182019	toll-like receptor 2 family member A [Source:NCBI gene (formerly Entrezgene);Acc:374141]
ENSGALG00010014796	PRLR	1.01409	0.0482971	prolactin receptor [Source:NCBI gene (formerly Entrezgene);Acc:395660]
ENSGALG00010014813	SASH3	1.57619	8.89e-07	SAM and SH3 domain containing 3 [Source:NCBI gene (formerly Entrezgene);Acc:422138]
ENSGALG00010014821	C3AR1L	2.04153	0.000246713	complement C3a receptor 1 like [Source:NCBI gene (formerly Entrezgene);Acc:418198]
ENSGALG00010014829	CSF2RB	2.36587	8.85e-05	XP_015143698.1 cytokine receptor common subunit beta isoform X1 [Gallus gallus]
ENSGALG00010014840	NCF4	1.49278	0.000102064	neutrophil cytosolic factor 4 [Source:NCBI gene (formerly Entrezgene);Acc:418052]
ENSGALG00010014865	TLR2	1.60868	6.55e-05	toll like receptor 2 [Source:NCBI gene (formerly Entrezgene);Acc:769014]
ENSGALG00010014867	TP63	-0.704632	0.0211998	tumor protein p63 [Source:NCBI gene (formerly Entrezgene);Acc:374269]
ENSGALG00010014873	FAM26F	2.65039	1.09e-06	calcium homeostasis modulator family member 6 [Source:HGNC Symbol;Acc:HGNC:33391]
ENSGALG00010014881	LIN7A	-1.39239	6.21e-05	XP_015712885.1 protein lin-7 homolog A isoform X2 [Coturnix japonica]
ENSGALG00010014883	PPAT	1.24528	1.23e-06	phosphoribosyl pyrophosphate amidotransferase [Source:NCBI gene (formerly Entrezgene);Acc:422743]
ENSGALG00010014886	RABGAP1L	0.672912	3.84e-08	RAB GTPase activating protein 1 like [Source:NCBI gene (formerly Entrezgene);Acc:424438]
ENSGALG00010014887	MTMR12	1.1267	0.000143879	myotubularin related protein 12 [Source:HGNC Symbol;Acc:HGNC:18191]
ENSGALG00010014912	PDCD1	2.13124	0.000206584	XP_040534565.1 programmed cell death protein 1 [Gallus gallus]
ENSGALG00010014922	MAN1A1	1.20757	8.89e-05	mannosidase alpha class 1A member 1 [Source:HGNC Symbol;Acc:HGNC:6821]
ENSGALG00010014929	FHL1	-1.1458	2.51e-05	four and a half LIM domains 1 [Source:HGNC Symbol;Acc:HGNC:3702]
ENSGALG00010014945	TXN2	-0.816901	0.0045798	thioredoxin 2 [Source:NCBI gene (formerly Entrezgene);Acc:426978]
ENSGALG00010014948	RBM38	-0.784666	0.0172948	RNA binding motif protein 38 [Source:NCBI gene (formerly Entrezgene);Acc:768866]
ENSGALG00010014953	--	2.78111	1.77e-07	XP_025005736.2 transmembrane protein 156 isoform X3 [Gallus gallus]
ENSGALG00010014971	SMC5	0.896167	0.00545924	structural maintenance of chromosomes 5 [Source:NCBI gene (formerly Entrezgene);Acc:431608]
ENSGALG00010014976	ITGB2	2.17275	5.14e-07	integrin subunit beta 2 [Source:NCBI gene (formerly Entrezgene);Acc:396181]
ENSGALG00010014987	KLF9	-1.45946	7.51e-06	Kruppel like factor 9 [Source:HGNC Symbol;Acc:HGNC:1123]
ENSGALG00010015006	HSPB3	-1.20373	6.78e-06	heat shock protein family B (small) member 3 [Source:HGNC Symbol;Acc:HGNC:5248]
ENSGALG00010015013	SNX18	1.19352	0.000332091	sorting nexin 18 [Source:NCBI gene (formerly Entrezgene);Acc:768969]
ENSGALG00010015018	MAP7D3	0.603214	0.00644515	MAP7 domain containing 3 [Source:HGNC Symbol;Acc:HGNC:25742]
ENSGALG00010015027	CLSPN	1.81673	2.22e-05	claspin [Source:NCBI gene (formerly Entrezgene);Acc:428223]
ENSGALG00010015031	MYH9	0.755216	0.00246329	myosin, heavy chain 9, non-muscle [Source:NCBI gene (formerly Entrezgene);Acc:396469]
ENSGALG00010015033	BMP7	-0.976964	0.00361228	bone morphogenetic protein 7 [Source:HGNC Symbol;Acc:HGNC:1074]
ENSGALG00010015037	CYFIP2	1.21894	5.76e-05	cytoplasmic FMR1 interacting protein 2 [Source:HGNC Symbol;Acc:HGNC:13760]
ENSGALG00010015049	DCK2	2.36518	5.39e-05	deoxycytidine kinase 2 [Source:NCBI gene (formerly Entrezgene);Acc:770922]
ENSGALG00010015050	HIVEP3	1.61081	1.18e-06	HIVEP zinc finger 3 [Source:HGNC Symbol;Acc:HGNC:13561]
ENSGALG00010015055	ZNF335	-0.779944	0.00156634	zinc finger protein 335 [Source:NCBI gene (formerly Entrezgene);Acc:396131]
ENSGALG00010015061	MMP9	2.6015	0.000439912	matrix metallopeptidase 9 [Source:NCBI gene (formerly Entrezgene);Acc:395387]
ENSGALG00010015072	Map9	0.747915	0.00961644	microtubule associated protein 9 [Source:HGNC Symbol;Acc:HGNC:26118]
ENSGALG00010015075	mul1a	-0.979692	0.000483131	XP_040535587.1 mitochondrial ubiquitin ligase activator of nfkb 1-A [Gallus gallus]
ENSGALG00010015076	ITK	1.43155	3.52e-06	IL2 inducible T cell kinase [Source:HGNC Symbol;Acc:HGNC:6171]
ENSGALG00010015083	CEP135	1.50612	0.000197102	centrosomal protein 135 [Source:HGNC Symbol;Acc:HGNC:29086]
ENSGALG00010015090	GZMA	2.25323	0.00103867	granzyme A [Source:NCBI gene (formerly Entrezgene);Acc:395108]
ENSGALG00010015091	MSN	0.865567	0.00188567	moesin [Source:NCBI gene (formerly Entrezgene);Acc:422173]
ENSGALG00010015095	RBFOX2	-0.898775	0.0104388	RNA binding fox-1 homolog 2 [Source:HGNC Symbol;Acc:HGNC:9906]
ENSGALG00010015097	MFSD2A	1.71417	1.04e-06	major facilitator superfamily domain containing 2A [Source:HGNC Symbol;Acc:HGNC:25897]
ENSGALG00010015098	HAVCR1	1.47476	1.35e-07	hepatitis A virus cellular receptor 1 [Source:NCBI gene (formerly Entrezgene);Acc:416249]
ENSGALG00010015101	CAP1	1.07295	9.52e-06	cyclase associated actin cytoskeleton regulatory protein 1 [Source:HGNC Symbol;Acc:HGNC:20040]
ENSGALG00010015105	Gzmk	2.09711	0.000171782	XP_423832.4 granzyme K isoform X1 [Gallus gallus]
ENSGALG00010015107	MB	-2.61038	2.75e-05	myoglobin [Source:NCBI gene (formerly Entrezgene);Acc:418056]
ENSGALG00010015108	FAAH2	-0.749469	0.00541044	XP_015133866.2 fatty-acid amide hydrolase 2 [Gallus gallus]
ENSGALG00010015109	PPT1	1.26479	0.000234554	palmitoyl-protein thioesterase 1 [Source:NCBI gene (formerly Entrezgene);Acc:419681]
ENSGALG00010015117	RASD2	-0.669943	0.00347693	RASD family member 2 [Source:HGNC Symbol;Acc:HGNC:18229]
ENSGALG00010015119	TLR1A	3.00934	0.00661326	toll-like receptor 1 family member A [Source:NCBI gene (formerly Entrezgene);Acc:426274]
ENSGALG00010015121	UNC79	1.95739	0.0196541	unc-79 homolog, NALCN channel complex subunit [Source:HGNC Symbol;Acc:HGNC:19966]
ENSGALG00010015123	CEP85L	-0.815705	0.00135231	centrosomal protein 85 like [Source:HGNC Symbol;Acc:HGNC:21638]
ENSGALG00010015126	MCM5	1.5397	2.76e-05	minichromosome maintenance complex component 5 [Source:NCBI gene (formerly Entrezgene);Acc:418058]
ENSGALG00010015133	RFTN2	1.13932	0.00173023	raftlin family member 2 [Source:NCBI gene (formerly Entrezgene);Acc:424062]
ENSGALG00010015145	CLIC2	0.899541	2.45e-05	chloride intracellular channel 2 [Source:NCBI gene (formerly Entrezgene);Acc:422178]
ENSGALG00010015149	CD244	0.628875	0.0046853	XP_040555189.1 uncharacterized protein VSIG10L isoform X1 [Gallus gallus]
ENSGALG00010015152	BOLL	-1.01479	0.000193825	boule homolog, RNA binding protein [Source:HGNC Symbol;Acc:HGNC:14273]
ENSGALG00010015153	ERCC6L	2.29592	0.000411652	ERCC excision repair 6 like, spindle assembly checkpoint helicase [Source:HGNC Symbol;Acc:HGNC:20794]
ENSGALG00010015154	CYP24A1	3.34858	1.87e-06	cytochrome P450 family 24 subfamily A member 1 [Source:NCBI gene (formerly Entrezgene);Acc:395827]
ENSGALG00010015155	HMOX1	0.818734	0.0028127	heme oxygenase 1 [Source:NCBI gene (formerly Entrezgene);Acc:396287]
ENSGALG00010015156	CNOT6	1.1076	0.000126553	CCR4-NOT transcription complex subunit 6 [Source:HGNC Symbol;Acc:HGNC:14099]
ENSGALG00010015161	GFPT2	0.697214	0.0159335	glutamine-fructose-6-phosphate transaminase 2 [Source:HGNC Symbol;Acc:HGNC:4242]
ENSGALG00010015171	NHSL2	0.678041	0.000728343	NHS like 2 [Source:HGNC Symbol;Acc:HGNC:33737]
ENSGALG00010015177	TC2N	-1.04351	0.0129186	tandem C2 domains, nuclear [Source:HGNC Symbol;Acc:HGNC:19859]
ENSGALG00010015183	SLC5A7	2.42038	0.011266	solute carrier family 5 member 7 [Source:NCBI gene (formerly Entrezgene);Acc:414870]
ENSGALG00010015190	FBLN5	-0.72169	0.0117629	fibulin 5 [Source:NCBI gene (formerly Entrezgene);Acc:423413]
ENSGALG00010015191	TOM1	-0.903024	0.0289679	target of myb1 membrane trafficking protein [Source:NCBI gene (formerly Entrezgene);Acc:396049]
ENSGALG00010015192	GRID2IP	0.783294	0.0123193	XP_417501.3 formin-I isoform X4 [Gallus gallus]
ENSGALG00010015194	TMLHE	-0.770329	9.62e-05	trimethyllysine hydroxylase, epsilon [Source:NCBI gene (formerly Entrezgene);Acc:422296]
ENSGALG00010015199	PHR	0.845673	0.000171106	XP_040534599.1 deoxyribodipyrimidine photo-lyase isoform X2 [Gallus gallus]
ENSGALG00010015201	GCC2	0.680231	0.0369731	GRIP and coiled-coil domain containing 2 [Source:HGNC Symbol;Acc:HGNC:23218]
ENSGALG00010015218	PLCL1	-0.852561	0.000142838	phospholipase C like 1 (inactive) [Source:HGNC Symbol;Acc:HGNC:9063]
ENSGALG00010015253	LRCH3	1.03643	4.53e-07	XP_040561602.1 LOW QUALITY PROTEIN: DISP complex protein LRCH3 isoform X1 [Gallus gallus]
ENSGALG00010015260	RASGEF1C	-0.656865	0.00685517	RasGEF domain family member 1C [Source:NCBI gene (formerly Entrezgene);Acc:416296]
ENSGALG00010015298	EVA1CL	-1.09615	0.000247331	XP_015133865.1 protein eva-1 homolog C isoform X5 [Gallus gallus]
ENSGALG00010015310	PGM2	1.49253	0.000192406	phosphoglucomutase 2 [Source:NCBI gene (formerly Entrezgene);Acc:426435]
ENSGALG00010015327	LARGE1	-0.804453	0.000940268	LARGE xylosyl- and glucuronyltransferase 1 [Source:NCBI gene (formerly Entrezgene);Acc:418062]
ENSGALG00010015353	RELL1	0.693622	0.0424958	RELT like 1 [Source:NCBI gene (formerly Entrezgene);Acc:422795]
ENSGALG00010015364	CLOCK	-0.81893	9.63e-05	clock circadian regulator [Source:NCBI gene (formerly Entrezgene);Acc:373991]
ENSGALG00010015370	ARHGAP20	-0.812943	0.0380379	XP_025006291.2 rho GTPase-activating protein 20 isoform X1 [Gallus gallus]
ENSGALG00010015374	LIMS1	0.896832	0.000204529	LIM zinc finger domain containing 1 [Source:NCBI gene (formerly Entrezgene);Acc:414880]
ENSGALG00010015386	SLC24A4	1.67677	5.46e-06	solute carrier family 24 member 4 [Source:HGNC Symbol;Acc:HGNC:10978]
ENSGALG00010015388	PSMD1	-0.642055	0.00374051	proteasome 26S subunit, non-ATPase 1 [Source:NCBI gene (formerly Entrezgene);Acc:424926]
ENSGALG00010015390	CCNB3	2.07998	3.68e-05	cyclin B3 [Source:NCBI gene (formerly Entrezgene);Acc:396167]
ENSGALG00010015410	HTR2B	1.38402	0.0169377	5-hydroxytryptamine receptor 2B [Source:NCBI gene (formerly Entrezgene);Acc:395581]
ENSGALG00010015431	RIN3	1.1303	7.52e-05	Ras and Rab interactor 3 [Source:HGNC Symbol;Acc:HGNC:18751]
ENSGALG00010015472	LGMN	1.73904	5.1e-05	legumain [Source:HGNC Symbol;Acc:HGNC:9472]
ENSGALG00010015481	GOLGA5	0.664038	0.0151514	golgin A5 [Source:HGNC Symbol;Acc:HGNC:4428]
ENSGALG00010015485	BCAS1	-1.5319	1.67e-14	brain enriched myelin associated protein 1 [Source:HGNC Symbol;Acc:HGNC:974]
ENSGALG00010015493	OSTF1	1.33622	2.44e-05	osteoclast stimulating factor 1 [Source:NCBI gene (formerly Entrezgene);Acc:427258]
ENSGALG00010015494	CHRDL1	-1.15884	4.56e-05	chordin like 1 [Source:NCBI gene (formerly Entrezgene);Acc:373985]
ENSGALG00010015498	MID2	-0.971066	0.00150143	midline 2 [Source:HGNC Symbol;Acc:HGNC:7096]
ENSGALG00010015507	AMMECR1	0.81248	0.000623752	AMMECR nuclear protein 1 [Source:HGNC Symbol;Acc:HGNC:467]
ENSGALG00010015555	PNRC2	0.626574	0.00743899	proline rich nuclear receptor coactivator 2 [Source:NCBI gene (formerly Entrezgene);Acc:419688]
ENSGALG00010015557	IRS4	-0.750242	0.00105362	insulin receptor substrate 4 [Source:HGNC Symbol;Acc:HGNC:6128]
ENSGALG00010015563	B3GNT7	1.24118	0.0248441	UDP-GlcNAc:betaGal beta-1,3-N-acetylglucosaminyltransferase 7 [Source:HGNC Symbol;Acc:HGNC:18811]
ENSGALG00010015570	LIMCH1	-1.03319	0.000366778	LIM and calponin homology domains 1 [Source:HGNC Symbol;Acc:HGNC:29191]
ENSGALG00010015583	PRDM4	-0.883208	0.00324874	PR/SET domain 4 [Source:HGNC Symbol;Acc:HGNC:9348]
ENSGALG00010015610	MYOT	-1.04746	0.00403263	XP_027324280.2 myotilin isoform X1 [Anas platyrhynchos]
ENSGALG00010015618	NCL	0.617563	0.0153873	nucleolin [Source:NCBI gene (formerly Entrezgene);Acc:396201]
ENSGALG00010015631	GSKIP	0.738057	0.000105079	GSK3B interacting protein [Source:NCBI gene (formerly Entrezgene);Acc:423442]
ENSGALG00010015633	CCM2L	-0.88761	0.021416	CCM2 like scaffold protein [Source:HGNC Symbol;Acc:HGNC:16153]
ENSGALG00010015635	ABTB3	0.90995	0.000467853	BTB domain containing 11 [Source:HGNC Symbol;Acc:HGNC:23844]
ENSGALG00010015636	APBB2	-0.819031	0.00195344	amyloid beta precursor protein binding family B member 2 [Source:HGNC Symbol;Acc:HGNC:582]
ENSGALG00010015643	LBH	-0.941016	0.00187468	XP_037994821.1 LBH domain-containing protein 2 isoform X1 [Motacilla alba alba]
ENSGALG00010015647	PDZD2	-0.685459	0.000454629	PDZ domain containing 2 [Source:HGNC Symbol;Acc:HGNC:18486]
ENSGALG00010015653	HCK	3.01488	2.08e-06	HCK proto-oncogene, Src family tyrosine kinase [Source:HGNC Symbol;Acc:HGNC:4840]
ENSGALG00010015655	F8	-0.960815	0.024283	XP_040525436.1 coagulation factor VIII [Gallus gallus]
ENSGALG00010015668	ZNF217	1.20294	2.23e-05	zinc finger protein 217 [Source:HGNC Symbol;Acc:HGNC:13009]
ENSGALG00010015669	INPP4A	0.687501	3.01e-07	inositol polyphosphate-4-phosphatase type I A [Source:HGNC Symbol;Acc:HGNC:6074]
ENSGALG00010015670	PTMA	1.26264	0.00217343	XP_015146987.1 prothymosin alpha isoform X2 [Gallus gallus]
ENSGALG00010015695	ASAH1	1.53364	0.000102336	N-acylsphingosine amidohydrolase (acid ceramidase) 1 [Source:NCBI gene (formerly Entrezgene);Acc:422727]
ENSGALG00010015698	TNFAIP2	0.878145	7.42e-06	TNF alpha induced protein 2 [Source:HGNC Symbol;Acc:HGNC:11895]
ENSGALG00010015703	GK5	1.35783	1.63e-06	glycerol kinase 5 (putative) [Source:NCBI gene (formerly Entrezgene);Acc:424779]
ENSGALG00010015706	EXOC3L2	1.09697	0.00278835	XP_015143316.2 exocyst complex component 3-like protein isoform X1 [Gallus gallus]
ENSGALG00010015716	MGAT4A	1.73813	8.07e-06	alpha-1,3-mannosyl-glycoprotein 4-beta-N-acetylglucosaminyltransferase A [Source:NCBI gene (formerly Entrezgene);Acc:418692]
ENSGALG00010015729	RHCE	-1.09885	4.95e-05	Rh blood group CcEe antigens [Source:NCBI gene (formerly Entrezgene);Acc:395121]
ENSGALG00010015734	TSHZ2	1.06923	0.000120157	teashirt zinc finger homeobox 2 [Source:HGNC Symbol;Acc:HGNC:13010]
ENSGALG00010015793	RSRP1	-0.703852	0.00913815	arginine and serine rich protein 1 [Source:HGNC Symbol;Acc:HGNC:25234]
ENSGALG00010015800	BVES	-0.706806	0.0489618	blood vessel epicardial substance [Source:NCBI gene (formerly Entrezgene);Acc:408032]
ENSGALG00010015804	CKB	1.20508	0.000658725	creatine kinase B [Source:NCBI gene (formerly Entrezgene);Acc:396248]
ENSGALG00010015807	IFNLR1	1.391	0.0491413	NP_001376470.1 interferon lambda receptor 1 precursor [Gallus gallus]
ENSGALG00010015809	PCOLCE2	-0.846445	0.0168943	procollagen C-endopeptidase enhancer 2 [Source:HGNC Symbol;Acc:HGNC:8739]
ENSGALG00010015813	Mrpl30	-0.586783	0.0145452	XP_040513281.1 39S ribosomal protein L30, mitochondrial [Gallus gallus]
ENSGALG00010015816	MITD1	1.40156	2.1e-05	microtubule interacting and trafficking domain containing 1 [Source:HGNC Symbol;Acc:HGNC:25207]
ENSGALG00010015820	LYG2	2.8941	3.02e-05	XP_416896.2 lysozyme g isoform X1 [Gallus gallus]
ENSGALG00010015825	RUNX3	2.61994	1.88e-07	RUNX family transcription factor 3 [Source:HGNC Symbol;Acc:HGNC:10473]
ENSGALG00010015827	SYTL2	-0.88525	2.54e-05	XP_004940873.1 synaptotagmin-like protein 2 [Gallus gallus]
ENSGALG00010015832	RAB39B	1.10251	4.43e-07	RAB39B, member RAS oncogene family [Source:HGNC Symbol;Acc:HGNC:16499]
ENSGALG00010015837	GDA	1.85865	0.000163323	guanine deaminase [Source:HGNC Symbol;Acc:HGNC:4212]
ENSGALG00010015838	IFNLR1	2.03356	0.0145955	interferon lambda receptor 1 [Source:NCBI gene (formerly Entrezgene);Acc:419694]
ENSGALG00010015845	SAP30L	-1.0601	1.82e-07	SAP30 like [Source:HGNC Symbol;Acc:HGNC:25663]
ENSGALG00010015848	UBE2B	-0.992064	2.82e-05	ubiquitin conjugating enzyme E2 B [Source:HGNC Symbol;Acc:HGNC:12473]
ENSGALG00010015852	ZFAND5	-0.727404	0.00269435	zinc finger AN1-type containing 5 [Source:NCBI gene (formerly Entrezgene);Acc:427254]
ENSGALG00010015855	NIPAL3	0.648978	0.000162979	NIPA like domain containing 3 [Source:HGNC Symbol;Acc:HGNC:25233]
ENSGALG00010015862	PDGFRL	0.775462	0.025063	platelet derived growth factor receptor like [Source:HGNC Symbol;Acc:HGNC:8805]
ENSGALG00010015865	VRK1	1.62717	1.55e-05	VRK serine/threonine kinase 1 [Source:NCBI gene (formerly Entrezgene);Acc:423443]
ENSGALG00010015866	ARHGEF6	0.678162	8.36e-05	Rac/Cdc42 guanine nucleotide exchange factor 6 [Source:NCBI gene (formerly Entrezgene);Acc:422247]
ENSGALG00010015869	SLC7A2	-0.98249	6.9e-05	solute carrier family 7 member 2 [Source:NCBI gene (formerly Entrezgene);Acc:422730]
ENSGALG00010015881	GAB3	1.3637	1.72e-11	GRB2 associated binding protein 3 [Source:HGNC Symbol;Acc:HGNC:17515]
ENSGALG00010015886	AFF3	-1.28111	0.0120152	AF4/FMR2 family member 3 [Source:HGNC Symbol;Acc:HGNC:6473]
ENSGALG00010015887	SLC9A9	1.23045	0.000140362	solute carrier family 9 member A9 [Source:NCBI gene (formerly Entrezgene);Acc:424772]
ENSGALG00010015889	SH3BP5	-1.19942	7.45e-05	SH3 domain binding protein 5 [Source:NCBI gene (formerly Entrezgene);Acc:420682]
ENSGALG00010015892	UBE2U	1.98188	0.000120903	ubiquitin conjugating enzyme E2 C [Source:HGNC Symbol;Acc:HGNC:15937]
ENSGALG00010015893	TCF7	2.66872	9.86e-06	transcription factor 7 (T-cell specific, HMG-box) [Source:NCBI gene (formerly Entrezgene);Acc:395229]
ENSGALG00010015894	CEP78	0.828782	0.040754	centrosomal protein 78 [Source:HGNC Symbol;Acc:HGNC:25740]
ENSGALG00010015899	SMARCA1	0.650253	0.0105295	SWI/SNF related, matrix associated, actin dependent regulator of chromatin, subfamily a, member 1 [Source:HGNC Symbol;Acc:HGNC:11097]
ENSGALG00010015904	MTMR7	-1.44767	0.000948358	myotubularin related protein 7 [Source:HGNC Symbol;Acc:HGNC:7454]
ENSGALG00010015909	TNNC2	-0.969941	0.00972373	troponin C2, fast skeletal type [Source:NCBI gene (formerly Entrezgene);Acc:396434]
ENSGALG00010015921	SNX21	-0.868781	0.0185619	sorting nexin family member 21 [Source:HGNC Symbol;Acc:HGNC:16154]
ENSGALG00010015923	RCAN3	0.645402	0.0190557	RCAN family member 3 [Source:NCBI gene (formerly Entrezgene);Acc:419698]
[truncated: 2,183 more rows]

## Sheet: Table S9
Table S9. KEGG analysis of DEGs.
KEGG_A_class	KEGG_B_class	Pathway	out (1763)	All (6622)	P value	Pathway ID	Genes
Environmental Information Processing	Signaling molecules and interaction	Cytokine-cytokine receptor interaction	102	225	1.14877e-08	ko04060	ENSGALG00010000225;ENSGALG00010001831;ENSGALG00010001869;ENSGALG00010002819;ENSGALG00010003276;ENSGALG00010004228;ENSGALG00010005131;ENSGALG00010005314;ENSGALG00010005380;ENSGALG00010006175;ENSGALG00010006499;ENSGALG00010007868;ENSGALG00010007951;ENSGALG00010008203;ENSGALG00010008206;ENSGALG00010009099;ENSGALG00010009146;ENSGALG00010009503;ENSGALG00010010156;ENSGALG00010010253;ENSGALG00010010465;…
Human Diseases	Infectious disease: bacterial	Salmonella infection	96	243	4.8889e-05	ko05132	ENSGALG00010000069;ENSGALG00010001164;ENSGALG00010001201;ENSGALG00010001277;ENSGALG00010001469;ENSGALG00010001611;ENSGALG00010001628;ENSGALG00010001647;ENSGALG00010001760;ENSGALG00010001879;ENSGALG00010002835;ENSGALG00010003187;ENSGALG00010003869;ENSGALG00010004141;ENSGALG00010005131;ENSGALG00010005476;ENSGALG00010005495;ENSGALG00010005503;ENSGALG00010005587;ENSGALG00010006076;ENSGALG00010006651;…
Genetic Information Processing	Folding, sorting and degradation	Protein processing in endoplasmic reticulum	65	152	5.27705e-05	ko04141	ENSGALG00010002342;ENSGALG00010002609;ENSGALG00010003275;ENSGALG00010003299;ENSGALG00010003383;ENSGALG00010003793;ENSGALG00010003909;ENSGALG00010005543;ENSGALG00010005831;ENSGALG00010006465;ENSGALG00010006847;ENSGALG00010007382;ENSGALG00010007593;ENSGALG00010008149;ENSGALG00010008340;ENSGALG00010009086;ENSGALG00010009250;ENSGALG00010009322;ENSGALG00010009612;ENSGALG00010009712;ENSGALG00010010280;…
Metabolism	Global and overview maps	Biosynthesis of amino acids	31	60	8.2563e-05	ko01230	ENSGALG00010000476;ENSGALG00010001692;ENSGALG00010001901;ENSGALG00010003382;ENSGALG00010005472;ENSGALG00010008893;ENSGALG00010009104;ENSGALG00010009676;ENSGALG00010010014;ENSGALG00010012720;ENSGALG00010013767;ENSGALG00010016859;ENSGALG00010017362;ENSGALG00010018323;ENSGALG00010019912;ENSGALG00010020277;ENSGALG00010021110;ENSGALG00010021438;ENSGALG00010022148;ENSGALG00010023392;ENSGALG00010024322;…
Human Diseases	Cancer: overview	Transcriptional misregulation in cancer	61	146	0.000195656	ko05202	ENSGALG00010000434;ENSGALG00010001212;ENSGALG00010001277;ENSGALG00010001840;ENSGALG00010001844;ENSGALG00010001848;ENSGALG00010002725;ENSGALG00010003165;ENSGALG00010003475;ENSGALG00010003556;ENSGALG00010003577;ENSGALG00010003641;ENSGALG00010003659;ENSGALG00010003669;ENSGALG00010003683;ENSGALG00010003715;ENSGALG00010003736;ENSGALG00010003757;ENSGALG00010003777;ENSGALG00010003785;ENSGALG00010004777;…
Organismal Systems	Immune system	Toll-like receptor signaling pathway	44	99	0.00029933	ko04620	ENSGALG00010001277;ENSGALG00010001611;ENSGALG00010001628;ENSGALG00010001879;ENSGALG00010001897;ENSGALG00010003220;ENSGALG00010003869;ENSGALG00010004987;ENSGALG00010005131;ENSGALG00010005476;ENSGALG00010005486;ENSGALG00010007894;ENSGALG00010008377;ENSGALG00010010156;ENSGALG00010011418;ENSGALG00010011659;ENSGALG00010012049;ENSGALG00010013112;ENSGALG00010013934;ENSGALG00010014793;ENSGALG00010014865;…
Cellular Processes	Cell growth and death	Apoptosis	56	134	0.000349951	ko04210	ENSGALG00010000434;ENSGALG00010001277;ENSGALG00010003879;ENSGALG00010005316;ENSGALG00010005476;ENSGALG00010007067;ENSGALG00010007485;ENSGALG00010008377;ENSGALG00010009024;ENSGALG00010009220;ENSGALG00010010311;ENSGALG00010010618;ENSGALG00010011386;ENSGALG00010011418;ENSGALG00010012407;ENSGALG00010012415;ENSGALG00010012601;ENSGALG00010012607;ENSGALG00010013583;ENSGALG00010014246;ENSGALG00010014477;…
Human Diseases	Infectious disease: viral	Influenza A	65	163	0.000584216	ko05164	ENSGALG00010001277;ENSGALG00010001817;ENSGALG00010001879;ENSGALG00010001897;ENSGALG00010002443;ENSGALG00010003022;ENSGALG00010003090;ENSGALG00010003583;ENSGALG00010003830;ENSGALG00010003909;ENSGALG00010005004;ENSGALG00010005131;ENSGALG00010005476;ENSGALG00010005880;ENSGALG00010007067;ENSGALG00010007382;ENSGALG00010008187;ENSGALG00010008377;ENSGALG00010010156;ENSGALG00010010618;ENSGALG00010011933;…
Cellular Processes	Cell growth and death	p53 signaling pathway	34	74	0.000682245	ko04115	ENSGALG00010000434;ENSGALG00010002462;ENSGALG00010004108;ENSGALG00010005004;ENSGALG00010006794;ENSGALG00010007067;ENSGALG00010008212;ENSGALG00010008386;ENSGALG00010009024;ENSGALG00010009220;ENSGALG00010009597;ENSGALG00010009743;ENSGALG00010010618;ENSGALG00010012415;ENSGALG00010012428;ENSGALG00010014244;ENSGALG00010016875;ENSGALG00010018422;ENSGALG00010020750;ENSGALG00010020932;ENSGALG00010021703;…
Organismal Systems	Immune system	NOD-like receptor signaling pathway	59	149	0.00125806	ko04621	ENSGALG00010000423;ENSGALG00010001277;ENSGALG00010001611;ENSGALG00010001628;ENSGALG00010001865;ENSGALG00010001879;ENSGALG00010002443;ENSGALG00010005131;ENSGALG00010005476;ENSGALG00010005495;ENSGALG00010006025;ENSGALG00010008580;ENSGALG00010009637;ENSGALG00010010156;ENSGALG00010010351;ENSGALG00010011386;ENSGALG00010011418;ENSGALG00010012049;ENSGALG00010013230;ENSGALG00010013934;ENSGALG00010014477;…
Metabolism	Global and overview maps	Carbon metabolism	42	100	0.00163808	ko01200	ENSGALG00010000476;ENSGALG00010001901;ENSGALG00010003858;ENSGALG00010005472;ENSGALG00010006580;ENSGALG00010008075;ENSGALG00010008105;ENSGALG00010008893;ENSGALG00010009197;ENSGALG00010009326;ENSGALG00010009676;ENSGALG00010010323;ENSGALG00010010327;ENSGALG00010012720;ENSGALG00010012824;ENSGALG00010013767;ENSGALG00010016724;ENSGALG00010016859;ENSGALG00010016878;ENSGALG00010017362;ENSGALG00010017425;…
Human Diseases	Infectious disease: bacterial	Pertussis	11	17	0.00170486	ko05133	ENSGALG00010001277;ENSGALG00010002788;ENSGALG00010003164;ENSGALG00010003170;ENSGALG00010006715;ENSGALG00010011659;ENSGALG00010016881;ENSGALG00010016905;ENSGALG00010016920;ENSGALG00010023603;ENSGALG00010026291
Cellular Processes	Transport and catabolism	Lysosome	52	130	0.00183828	ko04142	ENSGALG00010000785;ENSGALG00010001510;ENSGALG00010001518;ENSGALG00010001712;ENSGALG00010003260;ENSGALG00010004087;ENSGALG00010004307;ENSGALG00010004370;ENSGALG00010004457;ENSGALG00010005645;ENSGALG00010007485;ENSGALG00010007909;ENSGALG00010009103;ENSGALG00010009866;ENSGALG00010010311;ENSGALG00010010769;ENSGALG00010011386;ENSGALG00010013150;ENSGALG00010013183;ENSGALG00010013306;ENSGALG00010013339;…
Cellular Processes	Cell motility	Regulation of actin cytoskeleton	74	199	0.00255359	ko04810	ENSGALG00010000047;ENSGALG00010000098;ENSGALG00010002406;ENSGALG00010002566;ENSGALG00010002835;ENSGALG00010003027;ENSGALG00010003064;ENSGALG00010003222;ENSGALG00010003791;ENSGALG00010003806;ENSGALG00010004265;ENSGALG00010005048;ENSGALG00010005249;ENSGALG00010005548;ENSGALG00010006078;ENSGALG00010006653;ENSGALG00010008996;ENSGALG00010009099;ENSGALG00010010688;ENSGALG00010011530;ENSGALG00010011578;…
Organismal Systems	Immune system	Intestinal immune network for IgA production	37	88	0.00295234	ko04672	ENSGALG00010003022;ENSGALG00010003090;ENSGALG00010003475;ENSGALG00010003556;ENSGALG00010003577;ENSGALG00010003641;ENSGALG00010003659;ENSGALG00010003669;ENSGALG00010003683;ENSGALG00010003715;ENSGALG00010003736;ENSGALG00010003757;ENSGALG00010003777;ENSGALG00010003785;ENSGALG00010003830;ENSGALG00010007894;ENSGALG00010009099;ENSGALG00010010672;ENSGALG00010012041;ENSGALG00010013112;ENSGALG00010013138;…
Cellular Processes	Transport and catabolism	Phagosome	72	194	0.00306957	ko04145	ENSGALG00010000576;ENSGALG00010001201;ENSGALG00010001712;ENSGALG00010001760;ENSGALG00010001865;ENSGALG00010002333;ENSGALG00010002590;ENSGALG00010003022;ENSGALG00010003090;ENSGALG00010003131;ENSGALG00010003159;ENSGALG00010003164;ENSGALG00010003475;ENSGALG00010003478;ENSGALG00010003556;ENSGALG00010003577;ENSGALG00010003641;ENSGALG00010003659;ENSGALG00010003669;ENSGALG00010003683;ENSGALG00010003715;…
Human Diseases	Infectious disease: parasitic	Chagas disease	13	23	0.00366329	ko05142	ENSGALG00010001277;ENSGALG00010003164;ENSGALG00010008142;ENSGALG00010016881;ENSGALG00010016905;ENSGALG00010016920;ENSGALG00010023158;ENSGALG00010023251;ENSGALG00010023369;ENSGALG00010023715;ENSGALG00010023743;ENSGALG00010029641;ENSGALG00010029962
Metabolism	Amino acid metabolism	Arginine biosynthesis	10	16	0.00403551	ko00220	ENSGALG00010000576;ENSGALG00010010014;ENSGALG00010018323;ENSGALG00010019912;ENSGALG00010021438;ENSGALG00010027175;ENSGALG00010027383;ENSGALG00010027578;ENSGALG00010029552;ENSGALG00010029665
Environmental Information Processing	Signaling molecules and interaction	Cell adhesion molecules	59	156	0.00434324	ko04514	ENSGALG00010001162;ENSGALG00010001785;ENSGALG00010001940;ENSGALG00010002333;ENSGALG00010003022;ENSGALG00010003090;ENSGALG00010003222;ENSGALG00010003791;ENSGALG00010003817;ENSGALG00010003830;ENSGALG00010005150;ENSGALG00010005621;ENSGALG00010006739;ENSGALG00010007894;ENSGALG00010007999;ENSGALG00010010422;ENSGALG00010012041;ENSGALG00010012352;ENSGALG00010012871;ENSGALG00010012915;ENSGALG00010013112;…
Organismal Systems	Immune system	C-type lectin receptor signaling pathway	37	90	0.00464794	ko04625	ENSGALG00010001277;ENSGALG00010001611;ENSGALG00010001628;ENSGALG00010005166;ENSGALG00010005416;ENSGALG00010005476;ENSGALG00010007393;ENSGALG00010008377;ENSGALG00010008391;ENSGALG00010009340;ENSGALG00010009467;ENSGALG00010013934;ENSGALG00010014143;ENSGALG00010014246;ENSGALG00010014477;ENSGALG00010016289;ENSGALG00010017035;ENSGALG00010018460;ENSGALG00010019322;ENSGALG00010020460;ENSGALG00010021038;…
Cellular Processes	Cell growth and death	Cell cycle	47	121	0.00578622	ko04110	ENSGALG00010000434;ENSGALG00010001412;ENSGALG00010002437;ENSGALG00010003375;ENSGALG00010003714;ENSGALG00010004236;ENSGALG00010005004;ENSGALG00010005217;ENSGALG00010005430;ENSGALG00010005435;ENSGALG00010007051;ENSGALG00010007916;ENSGALG00010009038;ENSGALG00010009078;ENSGALG00010009220;ENSGALG00010009597;ENSGALG00010009857;ENSGALG00010011703;ENSGALG00010012428;ENSGALG00010012865;ENSGALG00010015126;…
Cellular Processes	Cell growth and death	Necroptosis	54	143	0.00641519	ko04217	ENSGALG00010001817;ENSGALG00010001865;ENSGALG00010002443;ENSGALG00010005880;ENSGALG00010006025;ENSGALG00010007011;ENSGALG00010007382;ENSGALG00010008188;ENSGALG00010008391;ENSGALG00010010014;ENSGALG00010010156;ENSGALG00010011418;ENSGALG00010011933;ENSGALG00010012049;ENSGALG00010012248;ENSGALG00010012307;ENSGALG00010012350;ENSGALG00010012415;ENSGALG00010013021;ENSGALG00010013579;ENSGALG00010013583;…
Metabolism	Carbohydrate metabolism	Citrate cycle (TCA cycle)	14	27	0.00725445	ko00020	ENSGALG00010003858;ENSGALG00010008075;ENSGALG00010009197;ENSGALG00010009326;ENSGALG00010009676;ENSGALG00010012720;ENSGALG00010016878;ENSGALG00010018519;ENSGALG00010019767;ENSGALG00010020277;ENSGALG00010022166;ENSGALG00010024322;ENSGALG00010024933;ENSGALG00010029614
Metabolism	Carbohydrate metabolism	Propanoate metabolism	15	30	0.00845178	ko00640	ENSGALG00010002431;ENSGALG00010003858;ENSGALG00010006580;ENSGALG00010008105;ENSGALG00010008284;ENSGALG00010009326;ENSGALG00010009551;ENSGALG00010012824;ENSGALG00010013184;ENSGALG00010016878;ENSGALG00010017337;ENSGALG00010019767;ENSGALG00010021490;ENSGALG00010022518;ENSGALG00010023439
Metabolism	Glycan biosynthesis and metabolism	Various types of N-glycan biosynthesis	19	43	0.0162403	ko00513	ENSGALG00010002449;ENSGALG00010009003;ENSGALG00010009259;ENSGALG00010009486;ENSGALG00010009762;ENSGALG00010010769;ENSGALG00010012274;ENSGALG00010013958;ENSGALG00010014922;ENSGALG00010015716;ENSGALG00010018713;ENSGALG00010020770;ENSGALG00010020991;ENSGALG00010021309;ENSGALG00010021539;ENSGALG00010021805;ENSGALG00010022438;ENSGALG00010023837;ENSGALG00010025115
Metabolism	Glycan biosynthesis and metabolism	N-Glycan biosynthesis	21	49	0.0174844	ko00510	ENSGALG00010002449;ENSGALG00010006310;ENSGALG00010008183;ENSGALG00010009003;ENSGALG00010009259;ENSGALG00010009486;ENSGALG00010009762;ENSGALG00010012517;ENSGALG00010013958;ENSGALG00010014922;ENSGALG00010015716;ENSGALG00010018713;ENSGALG00010019461;ENSGALG00010020991;ENSGALG00010021805;ENSGALG00010022438;ENSGALG00010023837;ENSGALG00010024192;ENSGALG00010025115;ENSGALG00010028593;ENSGALG00010028618
Metabolism	Carbohydrate metabolism	Pentose phosphate pathway	13	27	0.020102	ko00030	ENSGALG00010000476;ENSGALG00010001901;ENSGALG00010005472;ENSGALG00010010323;ENSGALG00010010327;ENSGALG00010015310;ENSGALG00010016724;ENSGALG00010016859;ENSGALG00010017425;ENSGALG00010022148;ENSGALG00010024547;ENSGALG00010027776;ENSGALG00010029203
Organismal Systems	Development and regeneration	Osteoclast differentiation	8	14	0.0204961	ko04380	ENSGALG00010001277;ENSGALG00010013232;ENSGALG00010013482;ENSGALG00010013526;ENSGALG00010015975;ENSGALG00010017442;ENSGALG00010020023;ENSGALG00010022386
Metabolism	Amino acid metabolism	Arginine and proline metabolism	19	44	0.0212656	ko00330	ENSGALG00010000576;ENSGALG00010001233;ENSGALG00010001692;ENSGALG00010001877;ENSGALG00010002118;ENSGALG00010003133;ENSGALG00010007143;ENSGALG00010011533;ENSGALG00010015804;ENSGALG00010017050;ENSGALG00010018323;ENSGALG00010019912;ENSGALG00010020467;ENSGALG00010021438;ENSGALG00010022409;ENSGALG00010025886;ENSGALG00010027175;ENSGALG00010029288;ENSGALG00010029552
Human Diseases	Immune disease	Systemic lupus erythematosus	33	86	0.0226708	ko05322	ENSGALG00010002788;ENSGALG00010003164;ENSGALG00010003170;ENSGALG00010003475;ENSGALG00010003556;ENSGALG00010003577;ENSGALG00010003641;ENSGALG00010003659;ENSGALG00010003669;ENSGALG00010003683;ENSGALG00010003715;ENSGALG00010003736;ENSGALG00010003757;ENSGALG00010003777;ENSGALG00010003785;ENSGALG00010008596;ENSGALG00010011987;ENSGALG00010012157;ENSGALG00010012169;ENSGALG00010012266;ENSGALG00010012277;…
Metabolism	Xenobiotics biodegradation and metabolism	Drug metabolism - other enzymes	23	56	0.0230839	ko00983	ENSGALG00010002062;ENSGALG00010002192;ENSGALG00010002197;ENSGALG00010002462;ENSGALG00010002782;ENSGALG00010004981;ENSGALG00010007432;ENSGALG00010007465;ENSGALG00010009332;ENSGALG00010010107;ENSGALG00010012732;ENSGALG00010013019;ENSGALG00010018628;ENSGALG00010020638;ENSGALG00010020861;ENSGALG00010021390;ENSGALG00010024191;ENSGALG00010024686;ENSGALG00010024817;ENSGALG00010026443;ENSGALG00010027915;…
Metabolism	Glycan biosynthesis and metabolism	Glycosaminoglycan degradation	10	20	0.0299157	ko00531	ENSGALG00010002522;ENSGALG00010007909;ENSGALG00010010769;ENSGALG00010013150;ENSGALG00010013306;ENSGALG00010013546;ENSGALG00010018365;ENSGALG00010021539;ENSGALG00010028119;ENSGALG00010029663
Metabolism	Amino acid metabolism	Alanine, aspartate and glutamate metabolism	15	34	0.0314785	ko00250	ENSGALG00010002669;ENSGALG00010003382;ENSGALG00010008285;ENSGALG00010010014;ENSGALG00010014883;ENSGALG00010015161;ENSGALG00010017318;ENSGALG00010017337;ENSGALG00010017605;ENSGALG00010018323;ENSGALG00010020467;ENSGALG00010021438;ENSGALG00010027383;ENSGALG00010027578;ENSGALG00010029665
Environmental Information Processing	Signal transduction	Calcium signaling pathway	94	285	0.032398	ko04020	ENSGALG00010000408;ENSGALG00010000576;ENSGALG00010001817;ENSGALG00010003002;ENSGALG00010003259;ENSGALG00010003475;ENSGALG00010003556;ENSGALG00010003577;ENSGALG00010003641;ENSGALG00010003659;ENSGALG00010003669;ENSGALG00010003683;ENSGALG00010003715;ENSGALG00010003736;ENSGALG00010003757;ENSGALG00010003777;ENSGALG00010003785;ENSGALG00010003806;ENSGALG00010003958;ENSGALG00010003960;ENSGALG00010005075;…
Organismal Systems	Endocrine system	Progesterone-mediated oocyte maturation	30	79	0.033337	ko04914	ENSGALG00010001611;ENSGALG00010001628;ENSGALG00010005217;ENSGALG00010005435;ENSGALG00010008178;ENSGALG00010008377;ENSGALG00010009597;ENSGALG00010010724;ENSGALG00010012358;ENSGALG00010013249;ENSGALG00010014246;ENSGALG00010014470;ENSGALG00010015390;ENSGALG00010016544;ENSGALG00010016869;ENSGALG00010017024;ENSGALG00010017035;ENSGALG00010017105;ENSGALG00010018531;ENSGALG00010020460;ENSGALG00010021518;…
Metabolism	Carbohydrate metabolism	Glycolysis / Gluconeogenesis	22	55	0.0353918	ko00010	ENSGALG00010000476;ENSGALG00010005472;ENSGALG00010009326;ENSGALG00010010323;ENSGALG00010010327;ENSGALG00010013184;ENSGALG00010013428;ENSGALG00010013767;ENSGALG00010015310;ENSGALG00010017362;ENSGALG00010021110;ENSGALG00010021441;ENSGALG00010021594;ENSGALG00010023229;ENSGALG00010023392;ENSGALG00010023439;ENSGALG00010024547;ENSGALG00010025362;ENSGALG00010025886;ENSGALG00010026213;ENSGALG00010026252;…
Metabolism	Xenobiotics biodegradation and metabolism	Drug metabolism - cytochrome P450	14	32	0.0399547	ko00982	ENSGALG00010002062;ENSGALG00010002192;ENSGALG00010002197;ENSGALG00010002782;ENSGALG00010004981;ENSGALG00010005518;ENSGALG00010010107;ENSGALG00010011533;ENSGALG00010012732;ENSGALG00010014056;ENSGALG00010021390;ENSGALG00010021441;ENSGALG00010024731;ENSGALG00010027915
Environmental Information Processing	Membrane transport	ABC transporters	17	41	0.042851	ko02010	ENSGALG00010001202;ENSGALG00010003131;ENSGALG00010003159;ENSGALG00010004200;ENSGALG00010006311;ENSGALG00010007741;ENSGALG00010011104;ENSGALG00010013156;ENSGALG00010014122;ENSGALG00010020622;ENSGALG00010020745;ENSGALG00010021465;ENSGALG00010023276;ENSGALG00010024172;ENSGALG00010029290;ENSGALG00010029409;ENSGALG00010029418
Organismal Systems	Immune system	Complement and coagulation cascades	17	41	0.042851	ko04610	ENSGALG00010002788;ENSGALG00010003164;ENSGALG00010003170;ENSGALG00010010366;ENSGALG00010011674;ENSGALG00010014766;ENSGALG00010014789;ENSGALG00010016881;ENSGALG00010016905;ENSGALG00010016920;ENSGALG00010021137;ENSGALG00010022972;ENSGALG00010023603;ENSGALG00010026291;ENSGALG00010027155;ENSGALG00010027164;ENSGALG00010027425
Metabolism	Global and overview maps	2-Oxocarboxylic acid metabolism	7	13	0.0435056	ko01210	ENSGALG00010009676;ENSGALG00010012720;ENSGALG00010018323;ENSGALG00010020277;ENSGALG00010021438;ENSGALG00010024322;ENSGALG00010024933
Organismal Systems	Immune system	Chemokine signaling pathway	12	27	0.0489039	ko04062	ENSGALG00010001277;ENSGALG00010004746;ENSGALG00010005467;ENSGALG00010010779;ENSGALG00010014302;ENSGALG00010015076;ENSGALG00010015653;ENSGALG00010016729;ENSGALG00010021440;ENSGALG00010029635;ENSGALG00010029641;ENSGALG00010029962

## Sheet: Table S10
Table S10. CeRNA network of lncRNA-DEG pairs.
LncRNA ID	Gene name	Correlation coefficient	P value	Method
ENSGALT00010043704	SNRPA	0.951001	1.59665e-08	trans
MSTRG.2152.3	TP53	0.955095	8.76468e-09	trans
ENSGALT00010064035	smpd5	0.963145	2.2462e-09	trans
ENSGALT00010064035	FERMT3	0.956772	6.74458e-09	trans
ENSGALT00010064035	SIPA1	0.962268	2.64194e-09	trans
ENSGALT00010064035	IKZF1	0.957623	5.88205e-09	trans
MSTRG.9172.1	IKZF1	0.970991	4.2937e-10	trans
ENSGALT00010037142	FIGNL1	0.956433	7.11804e-09	trans
ENSGALT00010064962	FIGNL1	0.952673	1.2578e-08	trans
MSTRG.9172.1	OBI1	0.952583	1.2743e-08	trans
ENSGALT00010047919	ACOD1	0.965631	1.38691e-09	trans
ENSGALT00010064837	SUCNR1	0.957951	5.57591e-09	trans
ENSGALT00010030839	RTTN	0.966165	1.2446e-09	trans
ENSGALT00010064035	RTTN	0.950422	1.73095e-08	trans
MSTRG.9172.1	RTTN	0.979589	3.7505e-11	trans
ENSGALT00010047919	CNDP2	0.967386	9.65426e-10	trans
ENSGALT00010035111	CD109	0.961585	2.99003e-09	trans
ENSGALT00010064837	CD109	0.978427	5.50775e-11	trans
MSTRG.9172.1	AP1S2	0.969843	5.61701e-10	trans
ENSGALT00010047919	EPB41L3	0.954891	9.04286e-09	trans
ENSGALT00010064837	CHN2	0.960527	3.6067e-09	trans
ENSGALT00010030839	FANCB	0.95738	6.11849e-09	trans
MSTRG.9172.1	FANCB	0.957945	5.58118e-09	trans
ENSGALT00010047919	SLC13A1	0.970738	4.55945e-10	trans
ENSGALT00010047919	USP35	0.953551	1.10599e-08	trans
ENSGALT00010017176	ACAP1	0.962281	2.63574e-09	trans
ENSGALT00010064837	GK2	0.961219	3.19242e-09	trans
MSTRG.4330.2	RGS10	0.961399	3.09178e-09	trans
ENSGALT00010047919	NHS	0.970731	4.56651e-10	trans
ENSGALT00010034564	Il18bp	0.952758	1.24249e-08	trans
ENSGALT00010047919	Il18bp	0.959134	4.58025e-09	trans
ENSGALT00010030838	RRM2	0.960051	3.91712e-09	trans
ENSGALT00010064837	ATP6AP2	0.959584	4.2441e-09	trans
ENSGALT00010064837	ATP6V1C2	0.96445	1.75138e-09	trans
ENSGALT00010063364	PLCXD1	0.95853	5.06789e-09	trans
ENSGALT00010047919	PTPRE	0.954206	1.003e-08	trans
ENSGALT00010017176	SLC9A7	0.952623	1.26696e-08	trans
ENSGALT00010034564	RASGEF1B	0.959478	4.321e-09	trans
ENSGALT00010064837	SDCBP	0.957933	5.59203e-09	trans
MSTRG.9172.1	TMEM106B	0.952474	1.29462e-08	trans
ENSGALT00010064962	CMTM7	0.953081	1.1851e-08	trans
ENSGALT00010047919	PHKA2	0.952014	1.38319e-08	trans
MSTRG.4330.2	PHKA2	0.950387	1.73932e-08	trans
ENSGALT00010047919	PGM3	0.953571	1.10269e-08	trans
ENSGALT00010034564	TAPBP	0.972854	2.71098e-10	trans
MSTRG.4330.2	TAPBP	0.958703	4.92377e-09	trans
ENSGALT00010034564	SCIN	0.957224	6.27382e-09	trans
ENSGALT00010047919	SCIN	0.975661	1.27211e-10	trans
MSTRG.9172.1	VAV1	0.960659	3.52432e-09	trans
MSTRG.9172.1	ELF1	0.967623	9.17915e-10	trans
ENSGALT00010030839	DMA	0.955526	8.20169e-09	trans
ENSGALT00010064035	TAP1	0.975541	1.31657e-10	trans
ENSGALT00010064035	BMP2K	0.953511	1.11239e-08	trans
MSTRG.9172.1	BMP2K	0.954403	9.73685e-09	trans
ENSGALT00010064035	PLACL2	0.957695	5.81322e-09	trans
MSTRG.9172.1	PLACL2	0.954513	9.57652e-09	trans
ENSGALT00010064035	GMIP	0.964183	1.84444e-09	trans
MSTRG.9172.1	GMIP	0.969684	5.82486e-10	trans
ENSGALT00010037142	IGHV3-23	0.953197	1.16513e-08	trans
ENSGALT00010047919	NT5C1B	0.961067	3.27974e-09	trans
ENSGALT00010030838	ORC3	0.95073	1.65843e-08	trans
ENSGALT00010036286	IGHV3-23	0.956487	7.05685e-09	trans
ENSGALT00010030839	LCP1	0.951406	1.50834e-08	trans
ENSGALT00010064035	LCP1	0.973492	2.29947e-10	trans
MSTRG.9172.1	LCP1	0.986192	2.47417e-12	trans
MSTRG.2152.3	KLHL8	0.971651	3.6606e-10	trans
MSTRG.2152.3	NDST4	0.952968	1.20493e-08	trans
ENSGALT00010047919	CYSLTR2	0.955506	8.22785e-09	trans
MSTRG.9172.1	GLCCI1	0.969657	5.86015e-10	trans
MSTRG.118.2	TIFA	0.950852	1.6304e-08	trans
MSTRG.9172.1	COX7A2	0.954422	9.70903e-09	trans
MSTRG.4330.2	RBBP8	0.963959	1.92555e-09	trans
MSTRG.9172.1	PIP4K2A	0.956982	6.52301e-09	trans
ENSGALT00010064837	NPC2	0.979079	4.45169e-11	trans
ENSGALT00010047919	TAAR1	0.96607	1.26911e-09	trans
ENSGALT00010064837	ATP6V1H	0.955077	8.78936e-09	trans
ENSGALT00010043704	STEAP4	0.952681	1.25641e-08	trans
MSTRG.9172.1	CD47	0.980303	2.92829e-11	trans
MSTRG.4330.2	LYN	0.950274	1.7667e-08	trans
ENSGALT00010064035	FLT3	0.962912	2.34608e-09	trans
MSTRG.9172.1	FLT3	0.967546	9.33178e-10	trans
MSTRG.118.2	ZC3H12C	0.962973	2.31975e-09	trans
ENSGALT00010063364	SH2D1B	0.951141	1.56561e-08	trans
MSTRG.118.2	MAP3K8	0.955879	7.76387e-09	trans
ENSGALT00010047919	FLVCR2	0.963245	2.20468e-09	trans
MSTRG.9172.1	PRTFDC1	0.958087	5.45269e-09	trans
ENSGALT00010064035	CBLB	0.96571	1.36498e-09	trans
MSTRG.9172.1	CBLB	0.950474	1.71853e-08	trans
ENSGALT00010064837	TIAM2	0.969741	5.7486e-10	trans
MSTRG.9172.1	PARP4	0.956205	7.37778e-09	trans
ENSGALT00010017176	MASTL	0.960511	3.61683e-09	trans
ENSGALT00010047919	TNIP3	0.968403	7.75549e-10	trans
ENSGALT00010064035	Dock2	0.954	1.03449e-08	trans
MSTRG.9172.1	Dock2	0.951684	1.44992e-08	trans
ENSGALT00010047919	CDH2	0.965548	1.41019e-09	trans
ENSGALT00010044436	FUCA2	0.966174	1.24252e-09	trans
ENSGALT00010047919	ADGRG6	0.958783	4.85835e-09	trans
MSTRG.4330.2	ABRACL	0.950658	1.67515e-08	trans
MSTRG.9172.1	ABRACL	0.974694	1.66707e-10	trans
ENSGALT00010064035	NXPE3	0.950929	1.61284e-08	trans
MSTRG.9172.1	NXPE3	0.958858	4.79775e-09	trans
MSTRG.9172.1	CENPW	0.950659	1.67487e-08	trans
ENSGALT00010064837	SLC22A3	0.958039	5.49528e-09	trans
ENSGALT00010064035	NCAPH2	0.956021	7.59369e-09	trans
ENSGALT00010064962	NCAPH2	0.967748	8.93737e-10	trans
MSTRG.9172.1	NCAPH2	0.950392	1.73805e-08	trans
ENSGALT00010063691	CPA2	0.9557	7.98348e-09	trans
MSTRG.9172.1	IRF8	0.952359	1.31626e-08	trans
ENSGALT00010017176	ENSGALG00010006824	0.957207	6.29159e-09	trans
ENSGALT00010030839	ENSGALG00010006824	0.95406	1.0252e-08	trans
ENSGALT00010017176	GINS2	0.950802	1.64188e-08	trans
ENSGALT00010064035	GINS2	0.953199	1.16477e-08	trans
MSTRG.9172.1	GINS2	0.955827	7.8281e-09	trans
ENSGALT00010017176	LRBA	0.96408	1.88115e-09	trans
ENSGALT00010037142	LRBA	0.951972	1.39164e-08	trans
MSTRG.2152.3	LRBA	0.962405	2.57692e-09	trans
ENSGALT00010044436	ALOX5AP	0.970739	4.5586e-10	trans
ENSGALT00010037142	CENPU	0.957035	6.46761e-09	trans
ENSGALT00010053555	CKLF	0.950568	1.69616e-08	trans
ENSGALT00010064035	CKLF	0.953506	1.11335e-08	trans
MSTRG.2152.3	SYNE1	0.951622	1.46279e-08	trans
MSTRG.9172.1	SYNE1	0.952497	1.29031e-08	trans
MSTRG.9172.1	CMIP	0.963598	2.06254e-09	trans
ENSGALT00010047919	CTSC	0.95153	1.48189e-08	trans
ENSGALT00010064837	CTSC	0.956398	7.15676e-09	trans
MSTRG.4330.2	SLC12A7	0.958048	5.48716e-09	trans
ENSGALT00010047919	TMEM123	0.968392	7.77402e-10	trans
ENSGALT00010047919	LIPH	0.952144	1.35765e-08	trans
ENSGALT00010047919	CD88	0.95088	1.624e-08	trans
ENSGALT00010064837	GALNS	0.971229	4.05527e-10	trans
ENSGALT00010037142	MCM3	0.962107	2.72095e-09	trans
ENSGALT00010064962	MCM3	0.955732	7.94402e-09	trans
ENSGALT00010047919	MARCHF1	0.973936	2.04548e-10	trans
ENSGALT00010047919	MAP3K21	0.980133	3.10838e-11	trans
MSTRG.9172.1	TDP2	0.956587	6.94645e-09	trans
ENSGALT00010035111	LY6CLEL	0.954778	9.1999e-09	trans
ENSGALT00010063699	LY6CLEL	0.967597	9.23073e-10	trans
ENSGALT00010064837	LY6CLEL	0.954188	1.00573e-08	trans
ENSGALT00010064035	PCNX2	0.967135	1.01799e-09	trans
ENSGALT00010064962	PCNX2	0.976609	9.65706e-11	trans
ENSGALT00010037142	FANCA	0.954307	9.87895e-09	trans
ENSGALT00010047919	TBC1D2	0.963487	2.1063e-09	trans
MSTRG.2152.3	SLA	0.952478	1.29389e-08	trans
ENSGALT00010047919	CXCL13L2	0.958721	4.90934e-09	trans
ENSGALT00010064035	PPARGC1B	0.965016	1.56776e-09	trans
ENSGALT00010030838	GTSE1	0.953275	1.15193e-08	trans
MSTRG.9172.1	FAM49B	0.974697	1.66564e-10	trans
ENSGALT00010064035	SESN3	0.952512	1.28764e-08	trans
MSTRG.9172.1	SESN3	0.955246	8.56404e-09	trans
MSTRG.118.2	PTPRK	0.954974	8.92833e-09	trans
ENSGALT00010037142	TROJANZ	0.954632	9.4063e-09	trans
MSTRG.9172.1	MTR	0.969004	6.79106e-10	trans
ENSGALT00010064837	LGALS8	0.970601	4.70909e-10	trans
ENSGALT00010036286	PCDH15	0.951357	1.51879e-08	trans
MSTRG.9172.1	MAP4K1	0.96817	8.15879e-10	trans
MSTRG.9172.1	ARHGAP15	0.956446	7.10267e-09	trans
ENSGALT00010064035	B4GALT1	0.963679	2.03093e-09	trans
MSTRG.9172.1	B4GALT1	0.959705	4.15713e-09	trans
MSTRG.9172.1	CDC42SE2	0.974496	1.7592e-10	trans
ENSGALT00010064035	WDR1	0.950957	1.60664e-08	trans
MSTRG.9172.1	WDR1	0.958105	5.43599e-09	trans
ENSGALT00010044436	CYBA	0.953407	1.12975e-08	trans
MSTRG.118.2	SOD3	0.95639	7.16617e-09	trans
ENSGALT00010064035	PTK2B	0.976213	1.08502e-10	trans
ENSGALT00010030839	PBK	0.955998	7.62169e-09	trans
MSTRG.9172.1	PBK	0.983978	6.9657e-12	trans
ENSGALT00010047919	NFAM1	0.961084	3.26958e-09	trans
ENSGALT00010064837	NFAM1	0.954094	1.02007e-08	trans
ENSGALT00010064035	pro-pol	0.958847	4.80671e-09	trans
MSTRG.9172.1	pro-pol	0.961181	3.21384e-09	trans
ENSGALT00010037142	PROM1	0.954195	1.00462e-08	trans
MSTRG.2152.3	PROM1	0.9508	1.64222e-08	trans
ENSGALT00010064035	CYTIP	0.965721	1.36193e-09	trans
MSTRG.9172.1	CYTIP	0.957506	5.99444e-09	trans
ENSGALT00010034564	EFR3B	0.953835	1.06018e-08	trans
ENSGALT00010047919	EFR3B	0.95636	7.19992e-09	trans
MSTRG.9172.1	C12orf75	0.953775	1.06978e-08	trans
MSTRG.9172.1	MTPN	0.951526	1.48285e-08	trans
MSTRG.9172.1	CENPL	0.962956	2.32708e-09	trans
MSTRG.9172.1	DOCK2	0.958556	5.04579e-09	trans
MSTRG.9172.1	SLC39A10	0.956611	6.91971e-09	trans
ENSGALT00010064035	ENSGALG00010010874	0.961476	3.04943e-09	trans
MSTRG.9172.1	ENSGALG00010010874	0.972729	2.7992e-10	trans
ENSGALT00010010441	CCL19	0.962576	2.49678e-09	trans
ENSGALT00010030839	CCL19	0.960512	3.6161e-09	trans
ENSGALT00010064035	CCL19	0.98711	1.53234e-12	trans
ENSGALT00010064962	CCL19	0.967796	8.84701e-10	trans
MSTRG.118.2	CCL19	0.957478	6.02203e-09	trans
MSTRG.9172.1	CCL19	0.964334	1.79119e-09	trans
ENSGALT00010030839	CCL21	0.967362	9.70339e-10	trans
ENSGALT00010030838	NCAPG	0.958944	4.72891e-09	trans
ENSGALT00010064035	UBASH3A	0.962161	2.69441e-09	trans
MSTRG.9172.1	UBASH3A	0.964706	1.66619e-09	trans
ENSGALT00010064035	BLK	0.95159	1.46934e-08	trans
MSTRG.9172.1	BLK	0.95126	1.53955e-08	trans
ENSGALT00010047919	CTSB	0.950604	1.68776e-08	trans
ENSGALT00010064837	CTSB	0.951057	1.58426e-08	trans
ENSGALT00010044440	DRAM1	0.955243	8.56769e-09	trans
ENSGALT00010034564	KIAA1328	0.953498	1.11454e-08	trans
ENSGALT00010064837	NCF2	0.9773	7.84321e-11	trans
ENSGALT00010064035	ENSGALG00010011538	0.951616	1.46406e-08	trans
MSTRG.9172.1	ENSGALG00010011538	0.961643	2.95904e-09	trans
MSTRG.4330.2	SERPINB1	0.979263	4.18621e-11	trans
ENSGALT00010064035	TIAM1	0.952323	1.32317e-08	trans
MSTRG.9172.1	TIAM1	0.957301	6.19671e-09	trans
MSTRG.9172.1	YWHAZ	0.959578	4.24818e-09	trans
MSTRG.9172.1	CAND1	0.952924	1.21276e-08	trans
MSTRG.9172.1	ELK3	0.956256	7.31884e-09	trans
MSTRG.9172.1	VAV3	0.957042	6.46068e-09	trans
ENSGALT00010044436	PDXK	0.952966	1.20524e-08	trans
ENSGALT00010064035	GRK6	0.956333	7.23068e-09	trans
MSTRG.9172.1	GRK6	0.972439	3.01171e-10	trans
ENSGALT00010064035	ARHGDIB	0.956036	7.57571e-09	trans
MSTRG.9172.1	ARHGDIB	0.983898	7.21389e-12	trans
ENSGALT00010047919	HELB	0.964094	1.87613e-09	trans
MSTRG.4330.2	HELB	0.954332	9.84216e-09	trans
MSTRG.9172.1	GPSM2	0.952609	1.26966e-08	trans
ENSGALT00010047919	PSTPIP2	0.991887	6.07143e-14	trans
ENSGALT00010030839	TRIM14	0.951589	1.46961e-08	trans
MSTRG.9172.1	ZNF281	0.963028	2.29602e-09	trans
MSTRG.118.2	MYO3A	0.967697	9.03632e-10	trans
ENSGALT00010064035	PTPRC	0.951272	1.53696e-08	trans
MSTRG.9172.1	PTPRC	0.962775	2.4066e-09	trans
MSTRG.4330.2	BID	0.958889	4.77267e-09	trans
ENSGALT00010047919	MGAT3	0.952134	1.35969e-08	trans
MSTRG.4330.2	MGAT3	0.950028	1.82755e-08	trans
ENSGALT00010047919	CD274	0.974383	1.8142e-10	trans
ENSGALT00010064035	GLIPR1L	0.976792	9.14693e-11	trans
MSTRG.9172.1	GLIPR1L	0.980089	3.15641e-11	trans
ENSGALT00010047919	DOP1B	0.951938	1.39831e-08	trans
ENSGALT00010047919	DCSTAMP	0.969771	5.7093e-10	trans
ENSGALT00010061698	DPYS	0.951864	1.41321e-08	trans
MSTRG.118.2	MCTP1	0.964903	1.60292e-09	trans
ENSGALT00010047919	TBXAS1	0.985395	3.65756e-12	trans
ENSGALT00010064035	TNFSF13B	0.96346	2.11713e-09	trans
MSTRG.9172.1	TNFSF13B	0.969494	6.08159e-10	trans
ENSGALT00010030838	AURKA	0.955022	8.86346e-09	trans
MSTRG.4330.2	PPM1H	0.950603	1.68786e-08	trans
MSTRG.9172.1	ATP2B1	0.965179	1.51793e-09	trans
ENSGALT00010064837	PARVB	0.959719	4.14717e-09	trans
ENSGALT00010064837	ATP6V0D2	0.970997	4.28702e-10	trans
MSTRG.4330.2	ITGAV	0.95434	9.82942e-09	trans
ENSGALT00010041392	SIRPA	0.958908	4.75793e-09	trans
ENSGALT00010047919	SIRPA	0.963621	2.05354e-09	trans
ENSGALT00010047919	FYN	0.951901	1.40571e-08	trans
ENSGALT00010064035	IL18R1	0.96131	3.14081e-09	trans
ENSGALT00010017176	STAT4	0.955734	7.94119e-09	trans
MSTRG.9172.1	STAT4	0.965032	1.56272e-09	trans
MSTRG.4330.2	PARP8	0.967224	9.9906e-10	trans
ENSGALT00010064837	CD164	0.956616	6.91463e-09	trans
ENSGALT00010064837	Ccdc162	0.955207	8.61512e-09	trans
ENSGALT00010017176	REEP2	0.953884	1.05249e-08	trans
MSTRG.9172.1	TMEM131L	0.966446	1.1749e-09	trans
MSTRG.9172.1	MFNG	0.958696	4.92962e-09	trans
MSTRG.4330.2	ITPR2	0.950952	1.60783e-08	trans
MSTRG.9172.1	ITPR2	0.95533	8.45439e-09	trans
ENSGALT00010030839	OSTM1	0.955607	8.0996e-09	trans
ENSGALT00010047919	CYTH4	0.951553	1.47709e-08	trans
ENSGALT00010064837	LAMP1	0.965546	1.41093e-09	trans
MSTRG.9172.1	ARAP2	0.950171	1.79199e-08	trans
MSTRG.4330.2	ST8SIA1	0.973192	2.48585e-10	trans
ENSGALT00010047919	TLR2A	0.959654	4.19323e-09	trans
ENSGALT00010064035	SASH3	0.95641	7.14338e-09	trans
MSTRG.9172.1	SASH3	0.960265	3.77494e-09	trans
ENSGALT00010047919	C3AR1L	0.956943	6.56319e-09	trans
MSTRG.4330.2	NCF4	0.9569	6.60874e-09	trans
ENSGALT00010047919	ITGB2	0.96437	1.77883e-09	trans
ENSGALT00010049854	GZMA	0.953004	1.19862e-08	trans
ENSGALT00010034564	MFSD2A	0.964297	1.8042e-09	trans
ENSGALT00010064035	CAP1	0.954651	9.37857e-09	trans
MSTRG.9172.1	CAP1	0.967378	9.67049e-10	trans
MSTRG.9172.1	CLIC2	0.952582	1.27463e-08	trans
MSTRG.9172.1	CNOT6	0.958603	5.00655e-09	trans
MSTRG.4330.2	PGM2	0.964745	1.65366e-09	trans
ENSGALT00010064837	LGMN	0.950124	1.80354e-08	trans
MSTRG.9172.1	ZNF217	0.954665	9.35858e-09	trans
ENSGALT00010030839	TNFAIP2	0.96591	1.31105e-09	trans
ENSGALT00010034564	EXOC3L2	0.956147	7.4451e-09	trans
MSTRG.9172.1	GAB3	0.955475	8.26692e-09	trans
ENSGALT00010037142	TCF7	0.960417	3.67635e-09	trans
MSTRG.2152.3	TCF7	0.951838	1.41848e-08	trans
ENSGALT00010064035	MFSD10	0.962617	2.47825e-09	trans
MSTRG.9172.1	MFSD10	0.972515	2.95429e-10	trans
ENSGALT00010047919	TGM4	0.963484	2.10764e-09	trans
ENSGALT00010064035	TGM4	0.954414	9.72153e-09	trans
MSTRG.4330.2	TGM4	0.956134	7.46076e-09	trans
ENSGALT00010030839	CENPI	0.962787	2.40151e-09	trans
MSTRG.9172.1	CENPI	0.957887	5.63391e-09	trans
MSTRG.9172.1	STARD3NL	0.951358	1.51855e-08	trans
MSTRG.9172.1	ASPG	0.952748	1.24422e-08	trans
MSTRG.9172.1	L3MBTL4	0.96608	1.26649e-09	trans
ENSGALT00010034564	IRF1	0.958638	4.97715e-09	trans
ENSGALT00010047919	IRF1	0.955934	7.69825e-09	trans
ENSGALT00010047919	MECR	0.967915	8.62296e-10	trans
ENSGALT00010064837	MCF2L2	0.966675	1.12077e-09	trans
MSTRG.9172.1	LBR	0.954981	8.91886e-09	trans
ENSGALT00010063691	DEGS2	0.967607	9.21152e-10	trans
ENSGALT00010030839	E2F2	0.9576	5.90403e-09	trans
MSTRG.9172.1	E2F2	0.971065	4.21815e-10	trans
ENSGALT00010064035	DEGS1	0.954254	9.95734e-09	trans
MSTRG.9172.1	DEGS1	0.961458	3.05923e-09	trans
MSTRG.9172.1	SKIL	0.956932	6.57532e-09	trans
ENSGALT00010017176	NLRC3	0.951506	1.48707e-08	trans
ENSGALT00010047919	PGD	0.959775	4.10717e-09	trans
MSTRG.9172.1	ELMO1	0.973276	2.43242e-10	trans
ENSGALT00010043704	pol	0.960865	3.3988e-09	trans
MSTRG.118.2	pol	0.964111	1.87023e-09	trans
ENSGALT00010047919	AOAH	0.993375	1.47604e-14	trans
ENSGALT00010063364	CLBA1	0.950489	1.71501e-08	trans
MSTRG.9172.1	TMEM222	0.951564	1.47489e-08	trans
MSTRG.9172.1	SYTL1	0.960311	3.74455e-09	trans
MSTRG.9172.1	TXK	0.960397	3.68909e-09	trans
MSTRG.9172.1	RNF130	0.95395	1.04217e-08	trans
MSTRG.9172.1	CDCA4	0.9618	2.87654e-09	trans
ENSGALT00010047919	C1QA	0.9586	5.00914e-09	trans
ENSGALT00010034564	C10H15ORF48	0.950083	1.81381e-08	trans
ENSGALT00010047919	C10H15ORF48	0.968435	7.70192e-10	trans
ENSGALT00010047919	TLR15	0.961874	2.83856e-09	trans
MSTRG.9172.1	RHOG2	0.967701	9.029e-10	trans
ENSGALT00010030838	BUB1	0.961678	2.94085e-09	trans
ENSGALT00010017176	PIK3CD	0.957595	5.90885e-09	trans
MSTRG.9172.1	PIK3CD	0.960327	3.734e-09	trans
ENSGALT00010037142	PLK1	0.951359	1.51831e-08	trans
ENSGALT00010017176	BCL11A	0.955794	7.86773e-09	trans
MSTRG.9172.1	TOPBP1	0.950316	1.75653e-08	trans
ENSGALT00010034564	GGA2	0.972166	3.2244e-10	trans
ENSGALT00010017176	IL21R	0.968176	8.14954e-10	trans
ENSGALT00010064035	IL21R	0.953485	1.1167e-08	trans
MSTRG.9172.1	IL21R	0.958268	5.29187e-09	trans
MSTRG.118.2	CCR2	0.969915	5.52473e-10	trans
MSTRG.9172.1	ENO1	0.968808	7.09307e-10	trans
ENSGALT00010064035	XCR1	0.952701	1.25267e-08	trans
ENSGALT00010064035	HDAC1	0.957753	5.75862e-09	trans
MSTRG.9172.1	HDAC1	0.961018	3.308e-09	trans
ENSGALT00010035092	LCK	0.954128	1.01481e-08	trans
ENSGALT00010064035	LCK	0.958966	4.71176e-09	trans
ENSGALT00010034564	ENSGALG00010017450	0.964514	1.72993e-09	trans
ENSGALT00010047919	ENSGALG00010017450	0.969989	5.43042e-10	trans
ENSGALT00010064035	MTMR9LP	0.9613	3.14673e-09	trans
MSTRG.9172.1	MTMR9LP	0.956362	7.19783e-09	trans
ENSGALT00010034564	TBC1D24	0.959236	4.50248e-09	trans
ENSGALT00010017176	TNFRSF8	0.968594	7.43766e-10	trans
ENSGALT00010037142	TNFRSF8	0.95483	9.12618e-09	trans
MSTRG.2152.3	TNFRSF8	0.972552	2.92738e-10	trans
ENSGALT00010047919	TLR1B	0.95999	3.95868e-09	trans
ENSGALT00010041392	MANBA	0.960086	3.8935e-09	trans
ENSGALT00010044440	MANBA	0.956122	7.47502e-09	trans
MSTRG.4330.2	MANBA	0.950793	1.64387e-08	trans
MSTRG.9172.1	CCNF	0.954445	9.675e-09	trans
ENSGALT00010064837	KCNK13	0.961041	3.29486e-09	trans
ENSGALT00010017176	inppl1a	0.961238	3.18177e-09	trans
ENSGALT00010030839	inppl1a	0.952363	1.31558e-08	trans
ENSGALT00010064035	inppl1a	0.95662	6.91033e-09	trans
MSTRG.9172.1	inppl1a	0.974114	1.95053e-10	trans
ENSGALT00010064837	ATP6V1B2	0.955877	7.76653e-09	trans
ENSGALT00010037142	KIF4B	0.955376	8.39423e-09	trans
MSTRG.9172.1	CNRIP1	0.96053	3.60432e-09	trans
MSTRG.9172.1	GRAPL	0.97342	2.3429e-10	trans
ENSGALT00010043704	SLC38A6	0.956671	6.85413e-09	trans
ENSGALT00010064837	PLEK	0.96028	3.76518e-09	trans
ENSGALT00010034564	MERTK	0.95137	1.51602e-08	trans
ENSGALT00010047919	MERTK	0.977115	8.29854e-11	trans
ENSGALT00010017176	GPR174	0.961439	3.06934e-09	trans
ENSGALT00010030839	GPR174	0.952128	1.36086e-08	trans
ENSGALT00010064035	GPR174	0.960606	3.55715e-09	trans
ENSGALT00010064962	GPR174	0.952618	1.26788e-08	trans
MSTRG.9172.1	GPR174	0.966779	1.0967e-09	trans
ENSGALT00010064035	XPO6	0.962351	2.60235e-09	trans
MSTRG.9172.1	XPO6	0.96102	3.30731e-09	trans
MSTRG.9172.1	ERO1A	0.962397	2.58064e-09	trans
ENSGALT00010064035	ADAM33	0.959519	4.29087e-09	trans
MSTRG.9172.1	ADAM33	0.964621	1.69405e-09	trans
ENSGALT00010063363	DDHD1	0.950826	1.63639e-08	trans
ENSGALT00010049854	LPAR6	0.951245	1.5429e-08	trans
ENSGALT00010064035	LPAR6	0.963116	2.2587e-09	trans
ENSGALT00010030838	KIF20B	0.95591	7.72706e-09	trans
ENSGALT00010047919	WDR90	0.96247	2.54612e-09	trans
MSTRG.9172.1	DCLK3	0.950502	1.71184e-08	trans
ENSGALT00010017176	SLC7A3	0.950573	1.69505e-08	trans
ENSGALT00010047919	FERMT1	0.966171	1.24325e-09	trans
MSTRG.4330.2	MFSD13A	0.958303	5.26209e-09	trans
ENSGALT00010064837	LGALS3	0.957574	5.92872e-09	trans
ENSGALT00010047919	ACPP	0.954257	9.95304e-09	trans
MSTRG.7133.2	ACPP	0.958125	5.41823e-09	trans
MSTRG.9172.1	ALG1	0.951981	1.38972e-08	trans
MSTRG.9172.1	ERRFI1	0.969469	6.11646e-10	trans
ENSGALT00010034564	FLRT3	0.951626	1.46193e-08	trans
ENSGALT00010064837	FLRT3	0.958494	5.09822e-09	trans
ENSGALT00010064837	PLS3	0.956849	6.66297e-09	trans
ENSGALT00010017176	TNFRSF9	0.952217	1.34344e-08	trans
ENSGALT00010064035	TNFRSF9	0.966704	1.11393e-09	trans
MSTRG.9172.1	DSTN	0.970333	5.01484e-10	trans
MSTRG.9172.1	TRAF5	0.96894	6.88909e-10	trans
MSTRG.9172.1	GMFB	0.962769	2.40929e-09	trans
ENSGALT00010047919	CXorf21	0.964958	1.58587e-09	trans
ENSGALT00010064035	TRERF1	0.955833	7.81998e-09	trans
ENSGALT00010063692	ADAM28	0.967824	8.7932e-10	trans
ENSGALT00010063699	ADAM28	0.950544	1.70194e-08	trans
ENSGALT00010049854	GNLY	0.953747	1.07427e-08	trans
ENSGALT00010063361	GNLY	0.965428	1.44454e-09	trans
ENSGALT00010063364	GNLY	0.956271	7.3017e-09	trans
MSTRG.9172.1	ARF6	0.965067	1.5521e-09	trans
MSTRG.9172.1	ARPC2	0.964887	1.60795e-09	trans
ENSGALT00010063364	RUFY4	0.953182	1.16772e-08	trans
MSTRG.9172.1	IL16	0.985937	2.81089e-12	trans
MSTRG.4330.2	ACTR3	0.960564	3.58304e-09	trans
MSTRG.9172.1	ACTR3	0.955634	8.0663e-09	trans
ENSGALT00010064035	CD5	0.970379	4.9612e-10	trans
MSTRG.9172.1	CD5	0.960705	3.49595e-09	trans
MSTRG.9172.1	CCNT2	0.958397	5.18087e-09	trans
ENSGALT00010064035	GPR132	0.953305	1.14682e-08	trans
MSTRG.118.2	GPR132	0.956365	7.1946e-09	trans
ENSGALT00010047919	BCL2A1	0.957162	6.33735e-09	trans
MSTRG.9172.1	C6H10orf54	0.959251	4.49076e-09	trans
ENSGALT00010064035	TTYH3	0.958555	5.04676e-09	trans
MSTRG.9172.1	TTYH3	0.962008	2.77016e-09	trans
ENSGALT00010030838	KIF15	0.956267	7.30609e-09	trans
ENSGALT00010064035	NECAP2	0.953748	1.07407e-08	trans
MSTRG.9172.1	NECAP2	0.966401	1.18584e-09	trans
MSTRG.4330.2	DYNC2LI1	0.952761	1.24178e-08	trans
ENSGALT00010047919	MYOF	0.95536	8.41502e-09	trans
ENSGALT00010034564	SLC23A2	0.953561	1.10432e-08	trans
ENSGALT00010047919	SLC23A2	0.963538	2.08604e-09	trans
ENSGALT00010064035	ATP13A2	0.950195	1.78594e-08	trans
ENSGALT00010047919	PQLC2	0.960355	3.7164e-09	trans
ENSGALT00010010441	TET3	0.953266	1.15339e-08	trans
ENSGALT00010047919	PLA2G4A	0.968096	8.29205e-10	trans
ENSGALT00010030839	NPM3	0.955464	8.28068e-09	trans
ENSGALT00010030839	ENSGALG00010021157	0.960525	3.60778e-09	trans
ENSGALT00010064035	ENSGALG00010021157	0.975111	1.48564e-10	trans
ENSGALT00010064962	ENSGALG00010021157	0.960221	3.80333e-09	trans
MSTRG.9172.1	ENSGALG00010021157	0.962769	2.40931e-09	trans
ENSGALT00010064837	DRAXIN	0.959053	4.64339e-09	trans
ENSGALT00010047919	CYP11A1	0.951174	1.55843e-08	trans
MSTRG.9172.1	CBFB	0.964292	1.80595e-09	trans
ENSGALT00010047919	CYP27C1	0.950611	1.68612e-08	trans
MSTRG.9172.1	ARPC1B	0.955278	8.52137e-09	trans
ENSGALT00010064837	HEXA	0.964828	1.62681e-09	trans
MSTRG.9172.1	STK4	0.954771	9.20868e-09	trans
MSTRG.9172.1	ARPC4	0.968035	8.40268e-10	trans
MSTRG.9172.1	RASGRP1	0.952832	1.22913e-08	trans
ENSGALT00010030839	LITAF	0.968844	7.03635e-10	trans
MSTRG.9172.1	LITAF	0.954388	9.75915e-09	trans
ENSGALT00010064837	CSTA	0.952973	1.20398e-08	trans
MSTRG.9172.1	ANKRD13A	0.95616	7.42984e-09	trans
ENSGALT00010064962	GFI1	0.954684	9.3317e-09	trans
MSTRG.9172.1	ICOS	0.970678	4.62499e-10	trans
ENSGALT00010030839	CD28	0.953332	1.1423e-08	trans
ENSGALT00010064035	CD28	0.960876	3.3923e-09	trans
MSTRG.9172.1	CD28	0.977434	7.52772e-11	trans
ENSGALT00010030839	KIF18B	0.973071	2.56472e-10	trans
MSTRG.9172.1	FAS	0.964514	1.72963e-09	trans
ENSGALT00010047919	CH25H	0.957823	5.69323e-09	trans
ENSGALT00010047919	LRMDA	0.989932	2.73822e-13	trans
ENSGALT00010017176	FBRSL1	0.957606	5.89854e-09	trans
MSTRG.2152.3	FBRSL1	0.960747	3.47036e-09	trans
ENSGALT00010030839	GALNT9	0.955078	8.78812e-09	trans
ENSGALT00010047919	ADAP1	0.954494	9.60418e-09	trans
MSTRG.9172.1	USP33	0.953691	1.0832e-08	trans
ENSGALT00010030838	KIF18A	0.957144	6.35488e-09	trans
ENSGALT00010047919	ATP6V1A	0.953325	1.14344e-08	trans
ENSGALT00010030838	PIF1	0.956831	6.68198e-09	trans
MSTRG.9172.1	CORO1C	0.955702	7.98138e-09	trans
ENSGALT00010017176	CCR7	0.952019	1.38231e-08	trans
ENSGALT00010017176	ARF3	0.963817	1.97826e-09	trans
ENSGALT00010030839	ARF3	0.962509	2.52801e-09	trans
ENSGALT00010064035	ARF3	0.959589	4.23985e-09	trans
MSTRG.9172.1	ARF3	0.959824	4.0731e-09	trans
ENSGALT00010017176	CARMIL2	0.95183	1.42009e-08	trans
ENSGALT00010047919	ACP2	0.968019	8.43043e-10	trans
MSTRG.9172.1	SNX20	0.953118	1.17871e-08	trans
ENSGALT00010064837	ITGB3	0.978489	5.39845e-11	trans
ENSGALT00010010441	MOB3C	0.953956	1.04133e-08	trans
ENSGALT00010064035	MOB3C	0.977268	7.9208e-11	trans
MSTRG.9172.1	MOB3C	0.970217	5.15149e-10	trans
ENSGALT00010055608	CYP4B7	0.95703	6.47216e-09	trans
MSTRG.9172.1	UNC119B	0.96142	3.08015e-09	trans
ENSGALT00010047919	ENSGALG00010023012	0.976402	1.02653e-10	trans
ENSGALT00010030838	BUB1B	0.958358	5.2139e-09	trans
ENSGALT00010030838	KNL1	0.956518	7.0231e-09	trans
ENSGALT00010030839	RAD51	0.9709	4.38702e-10	trans
MSTRG.9172.1	RAD51	0.96344	2.1252e-09	trans
ENSGALT00010047919	BCL2L14	0.973368	2.37493e-10	trans
MSTRG.9172.1	TRB	0.954201	1.00369e-08	trans
ENSGALT00010064035	SRGN	0.967878	8.69111e-10	trans
MSTRG.9172.1	TRB	0.9609	3.37793e-09	trans
ENSGALT00010037142	PATL2	0.975015	1.52577e-10	trans
ENSGALT00010047919	B2M	0.969983	5.43827e-10	trans
MSTRG.9172.1	ETS1	0.95132	1.52656e-08	trans
MSTRG.9172.1	SEPTIN2	0.951406	1.50813e-08	trans
ENSGALT00010047919	ST14	0.958693	4.93198e-09	trans
ENSGALT00010064035	PTPN6	0.95979	4.09698e-09	trans
MSTRG.9172.1	PTPN6	0.963008	2.30467e-09	trans
ENSGALT00010064035	ARHGAP27	0.958279	5.28227e-09	trans
ENSGALT00010017176	SLC30A7	0.955425	8.3313e-09	trans
ENSGALT00010047919	C1R	0.969101	6.64456e-10	trans
MSTRG.4330.2	C16orf87	0.950059	1.81982e-08	trans
ENSGALT00010044436	MYLK3	0.952477	1.2941e-08	trans
MSTRG.9172.1	ORC6	0.950773	1.64842e-08	trans
MSTRG.9172.1	BIN2	0.961959	2.79503e-09	trans
MSTRG.9172.1	CSNK1G1	0.954039	1.02837e-08	trans
MSTRG.9172.1	NCOA3	0.955602	8.10667e-09	trans
ENSGALT00010064035	PREX1	0.955759	7.91143e-09	trans
MSTRG.9172.1	PREX1	0.961025	3.30404e-09	trans
ENSGALT00010047919	PTPRJ	0.953116	1.17913e-08	trans
MSTRG.9172.1	PSTPIP1	0.969173	6.53939e-10	trans
ENSGALT00010064837	TCIRG1	0.954057	1.02565e-08	trans
ENSGALT00010044440	DPYD	0.951503	1.48774e-08	trans
MSTRG.4330.2	DPYD	0.950361	1.7456e-08	trans
ENSGALT00010017176	P2RY1	0.952287	1.33e-08	trans
ENSGALT00010047919	SAMHD1	0.950594	1.68996e-08	trans
MSTRG.9172.1	RBL1	0.951095	1.57582e-08	trans
ENSGALT00010030838	CDC45	0.950875	1.62505e-08	trans
ENSGALT00010064837	CLDN5	0.986597	2.01084e-12	trans
ENSGALT00010047919	DNASE2B	0.959926	4.00214e-09	trans
MSTRG.9172.1	RAB8B	0.977518	7.33456e-11	trans
ENSGALT00010010441	ESPL1	0.954627	9.41332e-09	trans
ENSGALT00010030839	ESPL1	0.967982	8.49936e-10	trans
ENSGALT00010064035	ESPL1	0.957294	6.20419e-09	trans
ENSGALT00010064962	ESPL1	0.969035	6.74362e-10	trans
MSTRG.9172.1	ESPL1	0.95149	1.49046e-08	trans
ENSGALT00010034564	KCNA3	0.955734	7.9413e-09	trans
ENSGALT00010047919	KCNA3	0.9703	5.05376e-10	trans
ENSGALT00010064035	GBP1	0.953841	1.05931e-08	trans
ENSGALT00010030839	ITGB7	0.978247	5.83528e-11	trans
MSTRG.9172.1	ITGB7	0.958259	5.30054e-09	trans
ENSGALT00010047919	GSDMA	0.965899	1.31387e-09	trans
ENSGALT00010047919	ETV7	0.967924	8.60522e-10	trans
ENSGALT00010064035	KMT2D	0.956602	6.92951e-09	trans
MSTRG.9172.1	TRADD	0.969425	6.17801e-10	trans
ENSGALT00010030838	FOXM1	0.958136	5.40907e-09	trans
ENSGALT00010064035	NRROS	0.967314	9.80266e-10	trans
MSTRG.9172.1	NRROS	0.96354	2.08523e-09	trans
ENSGALT00010017176	CELSR2	0.954663	9.36213e-09	trans
ENSGALT00010030839	CELSR2	0.971534	3.767e-10	trans
ENSGALT00010030839	POLQ	0.950268	1.76807e-08	trans
ENSGALT00010064837	ALS2CL	0.95346	1.12091e-08	trans
ENSGALT00010030838	NCAPG2	0.965913	1.31026e-09	trans
ENSGALT00010017176	P2RX7	0.964307	1.80077e-09	trans
ENSGALT00010030839	P2RX7	0.961882	2.83433e-09	trans
ENSGALT00010064035	P2RX7	0.975694	1.26051e-10	trans
MSTRG.9172.1	P2RX7	0.973105	2.54206e-10	trans
ENSGALT00010037142	NCAPD3	0.961376	3.10446e-09	trans
ENSGALT00010064035	MYO1G	0.955184	8.64615e-09	trans
MSTRG.9172.1	MYO1G	0.96681	1.08976e-09	trans
MSTRG.9172.1	TSPAN2	0.960969	3.33676e-09	trans
ENSGALT00010064035	Gimap1	0.955068	8.80118e-09	trans
ENSGALT00010010441	TESPA1	0.957724	5.78583e-09	trans
ENSGALT00010017176	TESPA1	0.965856	1.32538e-09	trans
ENSGALT00010030839	TESPA1	0.969448	6.14635e-10	trans
ENSGALT00010064035	TESPA1	0.954938	8.97776e-09	trans
MSTRG.9172.1	TESPA1	0.952706	1.25177e-08	trans
MSTRG.9172.1	Usp6nl	0.952552	1.28007e-08	trans
ENSGALT00010064035	PTPN7	0.955689	7.99722e-09	trans
MSTRG.9172.1	PTPN7	0.967812	8.81604e-10	trans
MSTRG.9172.1	NUP93	0.951201	1.55245e-08	trans
ENSGALT00010064837	FTH1	0.951581	1.47121e-08	trans
ENSGALT00010047919	PRDX1	0.956694	6.82879e-09	trans
ENSGALT00010047919	ENO2	0.954387	9.76048e-09	trans
MSTRG.9172.1	BCR	0.976541	9.85351e-11	trans
MSTRG.9172.1	DOCK10	0.964531	1.72403e-09	trans
MSTRG.17624.6	PRKAA2	0.959933	3.99755e-09	trans
ENSGALT00010064035	MICAL1	0.96041	3.68055e-09	trans
MSTRG.9172.1	MICAL1	0.957433	6.06601e-09	trans
ENSGALT00010047919	CYP2J2	0.957984	5.54518e-09	trans
MSTRG.4330.2	CYP2J2	0.966334	1.20231e-09	trans
ENSGALT00010034564	RAB7B	0.959909	4.01427e-09	trans
ENSGALT00010030838	FAM72A	0.96355	2.08132e-09	trans
MSTRG.9172.1	KIF21B	0.953442	1.1238e-08	trans
ENSGALT00010064837	CYP2J2	0.960846	3.41018e-09	trans
ENSGALT00010043704	IKBKE	0.962442	2.5593e-09	trans
ENSGALT00010064035	IKBKE	0.966295	1.21197e-09	trans
MSTRG.118.2	IKBKE	0.968832	7.05614e-10	trans
MSTRG.9172.1	IKBKE	0.951847	1.41663e-08	trans
ENSGALT00010064035	XYLB	0.960091	3.88994e-09	trans
MSTRG.9172.1	XYLB	0.961635	2.96375e-09	trans
ENSGALT00010047919	GDF15	0.968719	7.23512e-10	trans
ENSGALT00010047919	SHISA5	0.964213	1.83368e-09	trans
ENSGALT00010047919	IRF6	0.962149	2.70004e-09	trans
ENSGALT00010064035	Gimap8	0.956957	6.5491e-09	trans
MSTRG.9172.1	Gimap8	0.951465	1.4956e-08	trans
MSTRG.9172.1	MYO9B	0.954258	9.95165e-09	trans
ENSGALT00010017176	TRAIP	0.966311	1.20801e-09	trans
ENSGALT00010064035	ENSGALG00010027340	0.958182	5.36774e-09	trans
ENSGALT00010047919	ASS1	0.991064	1.19199e-13	trans
MSTRG.2152.3	DCLRE1B	0.956263	7.31108e-09	trans
ENSGALT00010064035	PHF19	0.978325	5.69157e-11	trans
MSTRG.9172.1	PHF19	0.9506	1.68868e-08	trans
ENSGALT00010017176	FCHO1	0.968458	7.66296e-10	trans
ENSGALT00010030839	FCHO1	0.960866	3.39847e-09	trans
MSTRG.9172.1	FCHO1	0.961815	2.86883e-09	trans
ENSGALT00010047919	ENSGALG00010027624	0.975157	1.46664e-10	trans
ENSGALT00010064035	CD48	0.95002	1.82956e-08	trans
MSTRG.9172.1	TRAF1	0.954297	9.8932e-09	trans
ENSGALT00010047919	Ly9	0.958896	4.76745e-09	trans
ENSGALT00010064035	SUSD3	0.968972	6.83871e-10	trans
MSTRG.118.2	SUSD3	0.970581	4.73119e-10	trans
MSTRG.9172.1	SUSD3	0.962524	2.52097e-09	trans
MSTRG.9172.1	FGD3	0.970298	5.05594e-10	trans
MSTRG.10556.1	UQCR11	0.999979	4.40251e-32	trans
ENSGALT00010047919	TKTL1	0.952057	1.37482e-08	trans
MSTRG.2152.3	NUP210	0.955051	8.82409e-09	trans
ENSGALT00010064035	CNN2	0.953718	1.07883e-08	trans
MSTRG.9172.1	CNN2	0.977538	7.29063e-11	trans
ENSGALT00010063364	PRF1	0.96131	3.14128e-09	trans
ENSGALT00010047919	Pram1	0.970347	4.99823e-10	trans
MSTRG.9172.1	SFMBT1	0.972936	2.65515e-10	trans
ENSGALT00010064035	PCASP2	0.964963	1.58427e-09	trans
MSTRG.9172.1	PCASP2	0.963885	1.95284e-09	trans
MSTRG.9172.1	IQGAP3	0.950724	1.65982e-08	trans
ENSGALT00010047919	CARD9	0.953062	1.18844e-08	trans
MSTRG.9172.1	TNFAIP8L1	0.961749	2.90327e-09	trans
ENSGALT00010064837	S100A6	0.960244	3.78849e-09	trans
ENSGALT00010064035	ARHGAP30	0.965373	1.4605e-09	trans
MSTRG.9172.1	ARHGAP30	0.961998	2.77519e-09	trans
ENSGALT00010047919	TOR1A	0.950876	1.62482e-08	trans
ENSGALT00010064035	ENTPD8	0.97841	5.53908e-11	trans
MSTRG.9172.1	ENTPD8	0.961948	2.80049e-09	trans
ENSGALT00010064035	RNF208	0.956519	7.02157e-09	trans
ENSGALT00010047919	PHYHD1	0.962502	2.53126e-09	trans
MSTRG.10642.2	DDA1	0.986393	2.23445e-12	trans
MSTRG.118.2	CADM3	0.952625	1.26671e-08	trans
MSTRG.9172.1	EHMT1	0.950812	1.63951e-08	trans
ENSGALT00010047919	CTSS	0.959292	4.45991e-09	trans
ENSGALT00010063691	CTSK	0.952353	1.31754e-08	trans
ENSGALT00010047919	SLC2A6	0.96807	8.33863e-10	trans
ENSGALT00010064035	AKNA	0.956348	7.21366e-09	trans
MSTRG.9172.1	AKNA	0.964386	1.77323e-09	trans
ENSGALT00010047919	TMEM268	0.951746	1.43714e-08	trans
ENSGALT00010047919	TNFSF15	0.956215	7.36676e-09	trans
ENSGALT00010064035	TNFSF8	0.956243	7.33409e-09	trans
MSTRG.9172.1	TNFSF8	0.959492	4.31077e-09	trans
ENSGALT00010034564	ADGRD2	0.955386	8.38141e-09	trans
MSTRG.9172.1	CYBC1	0.956653	6.87378e-09	trans
ENSGALT00010047919	ALDOC	0.956873	6.63762e-09	trans
MSTRG.9172.1	SPAG5	0.972852	2.71291e-10	trans
ENSGALT00010030839	PRR11	0.950359	1.74601e-08	trans
MSTRG.9172.1	PRR11	0.959363	4.40602e-09	trans
MSTRG.9172.1	KIAA0753	0.955141	8.70357e-09	trans
MSTRG.9172.1	RNFT1	0.958811	4.83535e-09	trans
MSTRG.9172.1	FBXO39	0.964739	1.65534e-09	trans
ENSGALT00010030838	KPNA2	0.960788	3.44508e-09	trans
ENSGALT00010037142	KPNA2	0.950612	1.68587e-08	trans
MSTRG.2152.3	BRIP1	0.950539	1.70307e-08	trans
MSTRG.4330.2	ARHGDIA	0.952599	1.27142e-08	trans
MSTRG.9172.1	ARHGDIA	0.954421	9.7113e-09	trans
ENSGALT00010064035	PIK3R5	0.952861	1.22384e-08	trans
ENSGALT00010047919	NCF1C	0.957872	5.64826e-09	trans
MSTRG.9172.1	GNA13	0.969698	5.80626e-10	trans
ENSGALT00010034564	CCL4	0.969255	6.41932e-10	trans
MSTRG.9172.1	SCPEP1	0.961498	3.03748e-09	trans
ENSGALT00010064035	CRLF3	0.955285	8.51218e-09	trans
MSTRG.9172.1	CRLF3	0.982415	1.33112e-11	trans
ENSGALT00010047919	ADAP2	0.961524	3.02318e-09	trans
ENSGALT00010030839	RAD51D	0.95148	1.4925e-08	trans
MSTRG.9172.1	EME1	0.957468	6.032e-09	trans
ENSGALT00010047919	KRABZFP	0.966912	1.06668e-09	trans
MSTRG.9172.1	RAB37	0.957711	5.79819e-09	trans
ENSGALT00010030838	HASPIN	0.961219	3.19209e-09	trans
ENSGALT00010064837	CCDC57	0.950698	1.66587e-08	trans
ENSGALT00010063691	CCL3	0.957416	6.08306e-09	trans
ENSGALT00010010441	MSTRG.12948	0.959601	4.23138e-09	trans
ENSGALT00010064035	MSTRG.12948	0.976796	9.13615e-11	trans
ENSGALT00010064962	MSTRG.12948	0.970228	5.13857e-10	trans
ENSGALT00010064035	GIMAP7	0.959923	4.00432e-09	trans
MSTRG.7098.2	MTURN			cis
MSTRG.7098.2	MTURN			cis
MSTRG.7098.2	CCR2			cis
MSTRG.7098.2	XCR1			cis
MSTRG.7098.2	TOPBP1			cis
MSTRG.7098.2	FYCO1			cis
MSTRG.7098.2	CCR5			cis
MSTRG.7133.2	FCHO1			cis
MSTRG.7133.2	JAK3			cis
MSTRG.7133.2	OCLN			cis
MSTRG.7133.2	USHBP1			cis
MSTRG.7133.2	ENSGALG00010028610			cis
MSTRG.7133.2	CCDC124			cis
MSTRG.7133.2	NR2F6			cis
MSTRG.7133.2	ANO8			cis
MSTRG.7133.2	KCNN1			cis
MSTRG.7133.2	IRF1			antisense
MSTRG.7133.2	CCR8L			antisense

[truncated: 2 more sheets: Table S11, Table S12]
